# Supplementary material for: Executives’ academic experience and corporate social responsibility: A case study in China
Source: PLoS One. 2024 Jun 25;19(6):e0305813. doi: 10.1371/journal.pone.0305813 (PMC11198777; doi:10.1371/journal.pone.0305813)
Supplement: S1 Data — (XLSX) [file pone.0305813.s002.xlsx]

## Sheet: 2017-2021
code	BF_EXPAY-Total_Num	BF_EXPAY-EndDate	BF_EXPAY-Total_3	IFS_SMEOperIndexM-DataNature	IFS_SMEOperIndexM-MarketIndex	IFS_SMEOperIndexM-SgnMonth	BF_DACCRMISPRICING-Assets	BF_DACCRMISPRICING-EndDate	BDT_FinIndex-StateType	BDT_FinIndex-AssetLiabilityRatio	BDT_FinIndex-EndDate	BDT_FinIndex-ROA	BDT_ManaGovAbil-ConcurrentPosition	BDT_ManaGovAbil-Enddate
000001				1	43.5	2017-01
000001				1	43.3	2017-02
000001				1	43.5	2017-03
000001				1	43.6	2017-04
000001				1	43.7	2017-05
000001				1	43.9	2017-06
000001				1	43.8	2017-07
000001				1	43.8	2017-08
000001				1	44	2017-09
000001				1	44	2017-10
000001				1	43.9	2017-11
000001				1	44.1	2017-12
000001	24	2017-12-31	12952800	1	44.1	2017-12	2953434000000	2017-12-31	A	0.931644	2017-12-31	0.007138	0	2017-12-31
000001				1	44.2	2018-01
000001				1	44	2018-02
000001				1	44.1	2018-03
000001				1	44	2018-04
000001				1	43.8	2018-05
000001				1	43.7	2018-06
000001				1	43.4	2018-07
000001				1	43.5	2018-08
000001				1	43.8	2018-09
000001				1	43.6	2018-10
000001				1	43.4	2018-11
000001				1	43.6	2018-12
000001	24	2018-12-31	13253100	1	43.6	2018-12			A	0.929783	2018-12-31	0.00726	0	2018-12-31
000001				1	43.5	2019-01
000001				1	43.2	2019-02
000001				1	43.5	2019-03
000001				1	43.3	2019-04
000001				1	43	2019-05
000001				1	42.9	2019-06
000001				1	42.8	2019-07
000001				1	43	2019-08
000001				1	43.3	2019-09
000001				1	43.2	2019-10
000001				1	43.3	2019-11
000001				1	43.4	2019-12
000001	23	2019-12-31	12549200	1	43.4	2019-12			A	0.920544	2019-12-31	0.007158	0	2019-12-31
000001				1	43.3	2020-01
000001				1	24.5	2020-02
000001				1	38.1	2020-03
000001				1	39.3	2020-04
000001				1	39	2020-05
000001				1	39.2	2020-06
000001				1	39.3	2020-07
000001				1	39.2	2020-08
000001				1	39.3	2020-09
000001				1	39.3	2020-10
000001				1	39.5	2020-11
000001				1	39.5	2020-12
000001	24	2020-12-31	12667500	1	39.5	2020-12			A	0.918512	2020-12-31	0.006474	0	2020-12-31
000001				1	39.6	2021-01
000001				1	39.5	2021-02
000001				1	39.8	2021-03
000001				1	39.7	2021-04
000001				1	39.5	2021-05
000001				1	39.8	2021-06
000001				1	40	2021-07
000001				1	39.9	2021-08
000001				1	40.1	2021-09
000001				1	40	2021-10
000001				1	39.8	2021-11
000001				1	39.9	2021-12
000001	23	2021-12-31	11571800	1	39.9	2021-12			A	0.919647	2021-12-31	0.007383	0	2021-12-31
000002				1	43.5	2017-01
000002				1	43.3	2017-02
000002				1	43.5	2017-03
000002				1	43.6	2017-04
000002				1	43.7	2017-05
000002				1	43.9	2017-06
000002				1	43.8	2017-07
000002				1	43.8	2017-08
000002				1	44	2017-09
000002				1	44	2017-10
000002				1	43.9	2017-11
000002				1	44.1	2017-12
000002	16	2017-12-31	29978000	1	44.1	2017-12	8.30674e+11	2017-12-31	A	0.839813	2017-12-31	0.031929	1	2017-12-31
000002				1	44.2	2018-01
000002				1	44	2018-02
000002				1	44.1	2018-03
000002				1	44	2018-04
000002				1	43.8	2018-05
000002				1	43.7	2018-06
000002				1	43.4	2018-07
000002				1	43.5	2018-08
000002				1	43.8	2018-09
000002				1	43.6	2018-10
000002				1	43.4	2018-11
000002				1	43.6	2018-12
000002	17	2018-12-31	33853000	1	43.6	2018-12	1.16535e+12	2018-12-31	A	0.845856	2018-12-31	0.032234	0	2018-12-31
000002				1	43.5	2019-01
000002				1	43.2	2019-02
000002				1	43.5	2019-03
000002				1	43.3	2019-04
000002				1	43	2019-05
000002				1	42.9	2019-06
000002				1	42.8	2019-07
000002				1	43	2019-08
000002				1	43.3	2019-09
000002				1	43.2	2019-10
000002				1	43.3	2019-11
000002				1	43.4	2019-12
000002	15	2019-12-31	33201000	1	43.4	2019-12	1.52858e+12	2019-12-31	A	0.84359	2019-12-31	0.031869	0	2019-12-31
000002				1	43.3	2020-01
000002				1	24.5	2020-02
000002				1	38.1	2020-03
000002				1	39.3	2020-04
000002				1	39	2020-05
000002				1	39.2	2020-06
000002				1	39.3	2020-07
000002				1	39.2	2020-08
000002				1	39.3	2020-09
000002				1	39.3	2020-10
000002				1	39.5	2020-11
000002				1	39.5	2020-12
000002	16	2020-12-31	32662000	1	39.5	2020-12	1.72993e+12	2020-12-31	A	0.812835	2020-12-31	0.031724	0	2020-12-31
000002				1	39.6	2021-01
000002				1	39.5	2021-02
000002				1	39.8	2021-03
000002				1	39.7	2021-04
000002				1	39.5	2021-05
000002				1	39.8	2021-06
000002				1	40	2021-07
000002				1	39.9	2021-08
000002				1	40.1	2021-09
000002				1	40	2021-10
000002				1	39.8	2021-11
000002				1	39.9	2021-12
000002	17	2021-12-31	15239000	1	39.9	2021-12	1.86918e+12	2021-12-31	A	0.797398	2021-12-31	0.019637	0	2021-12-31
000003				1	43.5	2017-01
000003				1	43.3	2017-02
000003				1	43.5	2017-03
000003				1	43.6	2017-04
000003				1	43.7	2017-05
000003				1	43.9	2017-06
000003				1	43.8	2017-07
000003				1	43.8	2017-08
000003				1	44	2017-09
000003				1	44	2017-10
000003				1	43.9	2017-11
000003				1	44.1	2017-12
000003				1	44.2	2018-01
000003				1	44	2018-02
000003				1	44.1	2018-03
000003				1	44	2018-04
000003				1	43.8	2018-05
000003				1	43.7	2018-06
000003				1	43.4	2018-07
000003				1	43.5	2018-08
000003				1	43.8	2018-09
000003				1	43.6	2018-10
000003				1	43.4	2018-11
000003				1	43.6	2018-12
000003				1	43.5	2019-01
000003				1	43.2	2019-02
000003				1	43.5	2019-03
000003				1	43.3	2019-04
000003				1	43	2019-05
000003				1	42.9	2019-06
000003				1	42.8	2019-07
000003				1	43	2019-08
000003				1	43.3	2019-09
000003				1	43.2	2019-10
000003				1	43.3	2019-11
000003				1	43.4	2019-12
000003				1	43.3	2020-01
000003				1	24.5	2020-02
000003				1	38.1	2020-03
000003				1	39.3	2020-04
000003				1	39	2020-05
000003				1	39.2	2020-06
000003				1	39.3	2020-07
000003				1	39.2	2020-08
000003				1	39.3	2020-09
000003				1	39.3	2020-10
000003				1	39.5	2020-11
000003				1	39.5	2020-12
000003				1	39.6	2021-01
000003				1	39.5	2021-02
000003				1	39.8	2021-03
000003				1	39.7	2021-04
000003				1	39.5	2021-05
000003				1	39.8	2021-06
000003				1	40	2021-07
000003				1	39.9	2021-08
000003				1	40.1	2021-09
000003				1	40	2021-10
000003				1	39.8	2021-11
000003				1	39.9	2021-12
000004				1	43.5	2017-01
000004				1	43.3	2017-02
000004				1	43.5	2017-03
000004				1	43.6	2017-04
000004				1	43.7	2017-05
000004				1	43.9	2017-06
000004				1	43.8	2017-07
000004				1	43.8	2017-08
000004				1	44	2017-09
000004				1	44	2017-10
000004				1	43.9	2017-11
000004				1	44.1	2017-12
000004	12	2017-12-31	1054100	1	44.1	2017-12	2.23716e+08	2017-12-31	A	0.315247	2017-12-31	0.021917	1	2017-12-31
000004				1	44.2	2018-01
000004				1	44	2018-02
000004				1	44.1	2018-03
000004				1	44	2018-04
000004				1	43.8	2018-05
000004				1	43.7	2018-06
000004				1	43.4	2018-07
000004				1	43.5	2018-08
000004				1	43.8	2018-09
000004				1	43.6	2018-10
000004				1	43.4	2018-11
000004				1	43.6	2018-12
000004	12	2018-12-31	1099900	1	43.6	2018-12	2.68844e+08	2018-12-31	A	0.477966	2018-12-31	-0.061543	1	2018-12-31
000004				1	43.5	2019-01
000004				1	43.2	2019-02
000004				1	43.5	2019-03
000004				1	43.3	2019-04
000004				1	43	2019-05
000004				1	42.9	2019-06
000004				1	42.8	2019-07
000004				1	43	2019-08
000004				1	43.3	2019-09
000004				1	43.2	2019-10
000004				1	43.3	2019-11
000004				1	43.4	2019-12
000004	13	2019-12-31	862400	1	43.4	2019-12	3.51177e+08	2019-12-31	A	0.060243	2019-12-31	-0.002412	1	2019-12-31
000004				1	43.3	2020-01
000004				1	24.5	2020-02
000004				1	38.1	2020-03
000004				1	39.3	2020-04
000004				1	39	2020-05
000004				1	39.2	2020-06
000004				1	39.3	2020-07
000004				1	39.2	2020-08
000004				1	39.3	2020-09
000004				1	39.3	2020-10
000004				1	39.5	2020-11
000004				1	39.5	2020-12
000004	13	2020-12-31	1271500	1	39.5	2020-12	1.49449e+09	2020-12-31	A	0.068264	2020-12-31	0.039647	1	2020-12-31
000004				1	39.6	2021-01
000004				1	39.5	2021-02
000004				1	39.8	2021-03
000004				1	39.7	2021-04
000004				1	39.5	2021-05
000004				1	39.8	2021-06
000004				1	40	2021-07
000004				1	39.9	2021-08
000004				1	40.1	2021-09
000004				1	40	2021-10
000004				1	39.8	2021-11
000004				1	39.9	2021-12
000004	13	2021-12-31	1479700	1	39.9	2021-12	1.56356e+09	2021-12-31	A	0.146164	2021-12-31	-0.45794	1	2021-12-31
000005				1	43.5	2017-01
000005				1	43.3	2017-02
000005				1	43.5	2017-03
000005				1	43.6	2017-04
000005				1	43.7	2017-05
000005				1	43.9	2017-06
000005				1	43.8	2017-07
000005				1	43.8	2017-08
000005				1	44	2017-09
000005				1	44	2017-10
000005				1	43.9	2017-11
000005				1	44.1	2017-12
000005	22	2017-12-31	1572000	1	44.1	2017-12	2.52724e+09	2017-12-31	A	0.517747	2017-12-31	0.007876	0	2017-12-31
000005				1	44.2	2018-01
000005				1	44	2018-02
000005				1	44.1	2018-03
000005				1	44	2018-04
000005				1	43.8	2018-05
000005				1	43.7	2018-06
000005				1	43.4	2018-07
000005				1	43.5	2018-08
000005				1	43.8	2018-09
000005				1	43.6	2018-10
000005				1	43.4	2018-11
000005				1	43.6	2018-12
000005	20	2018-12-31	1572000	1	43.6	2018-12	2.9121e+09	2018-12-31	A	0.49404	2018-12-31	0.050217	0	2018-12-31
000005				1	43.5	2019-01
000005				1	43.2	2019-02
000005				1	43.5	2019-03
000005				1	43.3	2019-04
000005				1	43	2019-05
000005				1	42.9	2019-06
000005				1	42.8	2019-07
000005				1	43	2019-08
000005				1	43.3	2019-09
000005				1	43.2	2019-10
000005				1	43.3	2019-11
000005				1	43.4	2019-12
000005	19	2019-12-31	1504200	1	43.4	2019-12	3.12142e+09	2019-12-31	A	0.425337	2019-12-31	0.058875	0	2019-12-31
000005				1	43.3	2020-01
000005				1	24.5	2020-02
000005				1	38.1	2020-03
000005				1	39.3	2020-04
000005				1	39	2020-05
000005				1	39.2	2020-06
000005				1	39.3	2020-07
000005				1	39.2	2020-08
000005				1	39.3	2020-09
000005				1	39.3	2020-10
000005				1	39.5	2020-11
000005				1	39.5	2020-12
000005	21	2020-12-31	1388300	1	39.5	2020-12	3.03184e+09	2020-12-31	A	0.459425	2020-12-31	-0.157458	0	2020-12-31
000005				1	39.6	2021-01
000005				1	39.5	2021-02
000005				1	39.8	2021-03
000005				1	39.7	2021-04
000005				1	39.5	2021-05
000005				1	39.8	2021-06
000005				1	40	2021-07
000005				1	39.9	2021-08
000005				1	40.1	2021-09
000005				1	40	2021-10
000005				1	39.8	2021-11
000005				1	39.9	2021-12
000005	20	2021-12-31	1454200	1	39.9	2021-12	2.4528e+09	2021-12-31	A	0.403818	2021-12-31	0.056362	0	2021-12-31
000006				1	43.5	2017-01
000006				1	43.3	2017-02
000006				1	43.5	2017-03
000006				1	43.6	2017-04
000006				1	43.7	2017-05
000006				1	43.9	2017-06
000006				1	43.8	2017-07
000006				1	43.8	2017-08
000006				1	44	2017-09
000006				1	44	2017-10
000006				1	43.9	2017-11
000006				1	44.1	2017-12
000006	14	2017-12-31	2865200	1	44.1	2017-12	1.31704e+10	2017-12-31	A	0.565648	2017-12-31	0.062442	0	2017-12-31
000006				1	44.2	2018-01
000006				1	44	2018-02
000006				1	44.1	2018-03
000006				1	44	2018-04
000006				1	43.8	2018-05
000006				1	43.7	2018-06
000006				1	43.4	2018-07
000006				1	43.5	2018-08
000006				1	43.8	2018-09
000006				1	43.6	2018-10
000006				1	43.4	2018-11
000006				1	43.6	2018-12
000006	14	2018-12-31	4182600	1	43.6	2018-12	1.31399e+10	2018-12-31	A	0.528236	2018-12-31	0.068194	0	2018-12-31
000006				1	43.5	2019-01
000006				1	43.2	2019-02
000006				1	43.5	2019-03
000006				1	43.3	2019-04
000006				1	43	2019-05
000006				1	42.9	2019-06
000006				1	42.8	2019-07
000006				1	43	2019-08
000006				1	43.3	2019-09
000006				1	43.2	2019-10
000006				1	43.3	2019-11
000006				1	43.4	2019-12
000006	14	2019-12-31	4312900	1	43.4	2019-12	1.35367e+10	2019-12-31	A	0.544612	2019-12-31	0.053544	0	2019-12-31
000006				1	43.3	2020-01
000006				1	24.5	2020-02
000006				1	38.1	2020-03
000006				1	39.3	2020-04
000006				1	39	2020-05
000006				1	39.2	2020-06
000006				1	39.3	2020-07
000006				1	39.2	2020-08
000006				1	39.3	2020-09
000006				1	39.3	2020-10
000006				1	39.5	2020-11
000006				1	39.5	2020-12
000006	18	2020-12-31	4185200	1	39.5	2020-12	1.57453e+10	2020-12-31	A	0.492185	2020-12-31	0.058497	0	2020-12-31
000006				1	39.6	2021-01
000006				1	39.5	2021-02
000006				1	39.8	2021-03
000006				1	39.7	2021-04
000006				1	39.5	2021-05
000006				1	39.8	2021-06
000006				1	40	2021-07
000006				1	39.9	2021-08
000006				1	40.1	2021-09
000006				1	40	2021-10
000006				1	39.8	2021-11
000006				1	39.9	2021-12
000006	17	2021-12-31	4357800	1	39.9	2021-12	1.54348e+10	2021-12-31	A	0.65322	2021-12-31	0.023452	0	2021-12-31
000007				1	43.5	2017-01
000007				1	43.3	2017-02
000007				1	43.5	2017-03
000007				1	43.6	2017-04
000007				1	43.7	2017-05
000007				1	43.9	2017-06
000007				1	43.8	2017-07
000007				1	43.8	2017-08
000007				1	44	2017-09
000007				1	44	2017-10
000007				1	43.9	2017-11
000007				1	44.1	2017-12
000007	13	2017-12-31	1809500	1	44.1	2017-12			A	0.118029	2017-12-31	0.001796	0	2017-12-31
000007				1	44.2	2018-01
000007				1	44	2018-02
000007				1	44.1	2018-03
000007				1	44	2018-04
000007				1	43.8	2018-05
000007				1	43.7	2018-06
000007				1	43.4	2018-07
000007				1	43.5	2018-08
000007				1	43.8	2018-09
000007				1	43.6	2018-10
000007				1	43.4	2018-11
000007				1	43.6	2018-12
000007	15	2018-12-31	1950000	1	43.6	2018-12			A	0.643431	2018-12-31	-0.360192	0	2018-12-31
000007				1	43.5	2019-01
000007				1	43.2	2019-02
000007				1	43.5	2019-03
000007				1	43.3	2019-04
000007				1	43	2019-05
000007				1	42.9	2019-06
000007				1	42.8	2019-07
000007				1	43	2019-08
000007				1	43.3	2019-09
000007				1	43.2	2019-10
000007				1	43.3	2019-11
000007				1	43.4	2019-12
000007	13	2019-12-31	1077100	1	43.4	2019-12			A	0.601261	2019-12-31	0.041651	0	2019-12-31
000007				1	43.3	2020-01
000007				1	24.5	2020-02
000007				1	38.1	2020-03
000007				1	39.3	2020-04
000007				1	39	2020-05
000007				1	39.2	2020-06
000007				1	39.3	2020-07
000007				1	39.2	2020-08
000007				1	39.3	2020-09
000007				1	39.3	2020-10
000007				1	39.5	2020-11
000007				1	39.5	2020-12
000007	13	2020-12-31	2154200	1	39.5	2020-12			A	0.813932	2020-12-31	-0.337652	0	2020-12-31
000007				1	39.6	2021-01
000007				1	39.5	2021-02
000007				1	39.8	2021-03
000007				1	39.7	2021-04
000007				1	39.5	2021-05
000007				1	39.8	2021-06
000007				1	40	2021-07
000007				1	39.9	2021-08
000007				1	40.1	2021-09
000007				1	40	2021-10
000007				1	39.8	2021-11
000007				1	39.9	2021-12
000007	13	2021-12-31	2277176	1	39.9	2021-12			A	0.736008	2021-12-31	0.093396	0	2021-12-31
000008				1	43.5	2017-01
000008				1	43.3	2017-02
000008				1	43.5	2017-03
000008				1	43.6	2017-04
000008				1	43.7	2017-05
000008				1	43.9	2017-06
000008				1	43.8	2017-07
000008				1	43.8	2017-08
000008				1	44	2017-09
000008				1	44	2017-10
000008				1	43.9	2017-11
000008				1	44.1	2017-12
000008	14	2017-12-31	6776100	1	44.1	2017-12	8.19266e+09	2017-12-31	A	0.326949	2017-12-31	0.08331	0	2017-12-31
000008				1	44.2	2018-01
000008				1	44	2018-02
000008				1	44.1	2018-03
000008				1	44	2018-04
000008				1	43.8	2018-05
000008				1	43.7	2018-06
000008				1	43.4	2018-07
000008				1	43.5	2018-08
000008				1	43.8	2018-09
000008				1	43.6	2018-10
000008				1	43.4	2018-11
000008				1	43.6	2018-12
000008	16	2018-12-31	10301800	1	43.6	2018-12	1.06783e+10	2018-12-31	A	0.29251	2018-12-31	0.032666	0	2018-12-31
000008				1	43.5	2019-01
000008				1	43.2	2019-02
000008				1	43.5	2019-03
000008				1	43.3	2019-04
000008				1	43	2019-05
000008				1	42.9	2019-06
000008				1	42.8	2019-07
000008				1	43	2019-08
000008				1	43.3	2019-09
000008				1	43.2	2019-10
000008				1	43.3	2019-11
000008				1	43.4	2019-12
000008	16	2019-12-31	12539000	1	43.4	2019-12	1.04664e+10	2019-12-31	A	0.370962	2019-12-31	0.037977	0	2019-12-31
000008				1	43.3	2020-01
000008				1	24.5	2020-02
000008				1	38.1	2020-03
000008				1	39.3	2020-04
000008				1	39	2020-05
000008				1	39.2	2020-06
000008				1	39.3	2020-07
000008				1	39.2	2020-08
000008				1	39.3	2020-09
000008				1	39.3	2020-10
000008				1	39.5	2020-11
000008				1	39.5	2020-12
000008	16	2020-12-31	8448100	1	39.5	2020-12	1.20445e+10	2020-12-31	A	0.480167	2020-12-31	-0.069531	0	2020-12-31
000008				1	39.6	2021-01
000008				1	39.5	2021-02
000008				1	39.8	2021-03
000008				1	39.7	2021-04
000008				1	39.5	2021-05
000008				1	39.8	2021-06
000008				1	40	2021-07
000008				1	39.9	2021-08
000008				1	40.1	2021-09
000008				1	40	2021-10
000008				1	39.8	2021-11
000008				1	39.9	2021-12
000008	16	2021-12-31	4910100	1	39.9	2021-12	1.28283e+10	2021-12-31	A	0.568954	2021-12-31	-0.111377	1	2021-12-31
000009				1	43.5	2017-01
000009				1	43.3	2017-02
000009				1	43.5	2017-03
000009				1	43.6	2017-04
000009				1	43.7	2017-05
000009				1	43.9	2017-06
000009				1	43.8	2017-07
000009				1	43.8	2017-08
000009				1	44	2017-09
000009				1	44	2017-10
000009				1	43.9	2017-11
000009				1	44.1	2017-12
000009	17	2017-12-31	13302800	1	44.1	2017-12	2.16229e+10	2017-12-31	A	0.633121	2017-12-31	0.011924	1	2017-12-31
000009				1	44.2	2018-01
000009				1	44	2018-02
000009				1	44.1	2018-03
000009				1	44	2018-04
000009				1	43.8	2018-05
000009				1	43.7	2018-06
000009				1	43.4	2018-07
000009				1	43.5	2018-08
000009				1	43.8	2018-09
000009				1	43.6	2018-10
000009				1	43.4	2018-11
000009				1	43.6	2018-12
000009	16	2018-12-31	7742800	1	43.6	2018-12	2.71095e+10	2018-12-31	A	0.649896	2018-12-31	0.022281	1	2018-12-31
000009				1	43.5	2019-01
000009				1	43.2	2019-02
000009				1	43.5	2019-03
000009				1	43.3	2019-04
000009				1	43	2019-05
000009				1	42.9	2019-06
000009				1	42.8	2019-07
000009				1	43	2019-08
000009				1	43.3	2019-09
000009				1	43.2	2019-10
000009				1	43.3	2019-11
000009				1	43.4	2019-12
000009	15	2019-12-31	8080600	1	43.4	2019-12	2.98498e+10	2019-12-31	A	0.645559	2019-12-31	0.023564	1	2019-12-31
000009				1	43.3	2020-01
000009				1	24.5	2020-02
000009				1	38.1	2020-03
000009				1	39.3	2020-04
000009				1	39	2020-05
000009				1	39.2	2020-06
000009				1	39.3	2020-07
000009				1	39.2	2020-08
000009				1	39.3	2020-09
000009				1	39.3	2020-10
000009				1	39.5	2020-11
000009				1	39.5	2020-12
000009	16	2020-12-31	11059000	1	39.5	2020-12	3.02098e+10	2020-12-31	A	0.584217	2020-12-31	0.033519	1	2020-12-31
000009				1	39.6	2021-01
000009				1	39.5	2021-02
000009				1	39.8	2021-03
000009				1	39.7	2021-04
000009				1	39.5	2021-05
000009				1	39.8	2021-06
000009				1	40	2021-07
000009				1	39.9	2021-08
000009				1	40.1	2021-09
000009				1	40	2021-10
000009				1	39.8	2021-11
000009				1	39.9	2021-12
000009	16	2021-12-31	20298100	1	39.9	2021-12	3.18566e+10	2021-12-31	A	0.577624	2021-12-31	0.04745	1	2021-12-31
000010				1	43.5	2017-01
000010				1	43.3	2017-02
000010				1	43.5	2017-03
000010				1	43.6	2017-04
000010				1	43.7	2017-05
000010				1	43.9	2017-06
000010				1	43.8	2017-07
000010				1	43.8	2017-08
000010				1	44	2017-09
000010				1	44	2017-10
000010				1	43.9	2017-11
000010				1	44.1	2017-12
000010	19	2017-12-31	1978800	1	44.1	2017-12	4.85329e+09	2017-12-31	A	0.620116	2017-12-31	-0.33815	0	2017-12-31
000010				1	44.2	2018-01
000010				1	44	2018-02
000010				1	44.1	2018-03
000010				1	44	2018-04
000010				1	43.8	2018-05
000010				1	43.7	2018-06
000010				1	43.4	2018-07
000010				1	43.5	2018-08
000010				1	43.8	2018-09
000010				1	43.6	2018-10
000010				1	43.4	2018-11
000010				1	43.6	2018-12
000010	18	2018-12-31	1841500	1	43.6	2018-12	3.10515e+09	2018-12-31	A	0.819505	2018-12-31	-0.221953	0	2018-12-31
000010				1	43.5	2019-01
000010				1	43.2	2019-02
000010				1	43.5	2019-03
000010				1	43.3	2019-04
000010				1	43	2019-05
000010				1	42.9	2019-06
000010				1	42.8	2019-07
000010				1	43	2019-08
000010				1	43.3	2019-09
000010				1	43.2	2019-10
000010				1	43.3	2019-11
000010				1	43.4	2019-12
000010	19	2019-12-31	2292000	1	43.4	2019-12	3.27328e+09	2019-12-31	A	0.824373	2019-12-31	0.029389	0	2019-12-31
000010				1	43.3	2020-01
000010				1	24.5	2020-02
000010				1	38.1	2020-03
000010				1	39.3	2020-04
000010				1	39	2020-05
000010				1	39.2	2020-06
000010				1	39.3	2020-07
000010				1	39.2	2020-08
000010				1	39.3	2020-09
000010				1	39.3	2020-10
000010				1	39.5	2020-11
000010				1	39.5	2020-12
000010	20	2020-12-31	2570300	1	39.5	2020-12	4.29166e+09	2020-12-31	A	0.769527	2020-12-31	0.021558	0	2020-12-31
000010				1	39.6	2021-01
000010				1	39.5	2021-02
000010				1	39.8	2021-03
000010				1	39.7	2021-04
000010				1	39.5	2021-05
000010				1	39.8	2021-06
000010				1	40	2021-07
000010				1	39.9	2021-08
000010				1	40.1	2021-09
000010				1	40	2021-10
000010				1	39.8	2021-11
000010				1	39.9	2021-12
000010	20	2021-12-31	3163200	1	39.9	2021-12	3.54173e+09	2021-12-31	A	0.812883	2021-12-31	0.008555	0	2021-12-31
000011				1	43.5	2017-01
000011				1	43.3	2017-02
000011				1	43.5	2017-03
000011				1	43.6	2017-04
000011				1	43.7	2017-05
000011				1	43.9	2017-06
000011				1	43.8	2017-07
000011				1	43.8	2017-08
000011				1	44	2017-09
000011				1	44	2017-10
000011				1	43.9	2017-11
000011				1	44.1	2017-12
000011	16	2017-12-31	1318600	1	44.1	2017-12	6.65436e+09	2017-12-31	A	0.458117	2017-12-31	0.115506	0	2017-12-31
000011				1	44.2	2018-01
000011				1	44	2018-02
000011				1	44.1	2018-03
000011				1	44	2018-04
000011				1	43.8	2018-05
000011				1	43.7	2018-06
000011				1	43.4	2018-07
000011				1	43.5	2018-08
000011				1	43.8	2018-09
000011				1	43.6	2018-10
000011				1	43.4	2018-11
000011				1	43.6	2018-12
000011	18	2018-12-31	3268900	1	43.6	2018-12	5.39333e+09	2018-12-31	A	0.425931	2018-12-31	0.101828	0	2018-12-31
000011				1	43.5	2019-01
000011				1	43.2	2019-02
000011				1	43.5	2019-03
000011				1	43.3	2019-04
000011				1	43	2019-05
000011				1	42.9	2019-06
000011				1	42.8	2019-07
000011				1	43	2019-08
000011				1	43.3	2019-09
000011				1	43.2	2019-10
000011				1	43.3	2019-11
000011				1	43.4	2019-12
000011	18	2019-12-31	3782200	1	43.4	2019-12	5.8202e+09	2019-12-31	A	0.696768	2019-12-31	0.068891	0	2019-12-31
000011				1	43.3	2020-01
000011				1	24.5	2020-02
000011				1	38.1	2020-03
000011				1	39.3	2020-04
000011				1	39	2020-05
000011				1	39.2	2020-06
000011				1	39.3	2020-07
000011				1	39.2	2020-08
000011				1	39.3	2020-09
000011				1	39.3	2020-10
000011				1	39.5	2020-11
000011				1	39.5	2020-12
000011	19	2020-12-31	6015000	1	39.5	2020-12	1.07725e+10	2020-12-31	A	0.690259	2020-12-31	0.05991	0	2020-12-31
000011				1	39.6	2021-01
000011				1	39.5	2021-02
000011				1	39.8	2021-03
000011				1	39.7	2021-04
000011				1	39.5	2021-05
000011				1	39.8	2021-06
000011				1	40	2021-07
000011				1	39.9	2021-08
000011				1	40.1	2021-09
000011				1	40	2021-10
000011				1	39.8	2021-11
000011				1	39.9	2021-12
000011	18	2021-12-31	5981200	1	39.9	2021-12	1.22074e+10	2021-12-31	A	0.689266	2021-12-31	0.06767	0	2021-12-31
000012				1	43.5	2017-01
000012				1	43.3	2017-02
000012				1	43.5	2017-03
000012				1	43.6	2017-04
000012				1	43.7	2017-05
000012				1	43.9	2017-06
000012				1	43.8	2017-07
000012				1	43.8	2017-08
000012				1	44	2017-09
000012				1	44	2017-10
000012				1	43.9	2017-11
000012				1	44.1	2017-12
000012	15	2017-12-31	8729500	1	44.1	2017-12	17146815630	2017-12-31	A	0.55057	2017-12-31	0.042418	0	2017-12-31
000012				1	44.2	2018-01
000012				1	44	2018-02
000012				1	44.1	2018-03
000012				1	44	2018-04
000012				1	43.8	2018-05
000012				1	43.7	2018-06
000012				1	43.4	2018-07
000012				1	43.5	2018-08
000012				1	43.8	2018-09
000012				1	43.6	2018-10
000012				1	43.4	2018-11
000012				1	43.6	2018-12
000012	16	2018-12-31	13211400	1	43.6	2018-12	19535002368	2018-12-31	A	0.505634	2018-12-31	0.024705	0	2018-12-31
000012				1	43.5	2019-01
000012				1	43.2	2019-02
000012				1	43.5	2019-03
000012				1	43.3	2019-04
000012				1	43	2019-05
000012				1	42.9	2019-06
000012				1	42.8	2019-07
000012				1	43	2019-08
000012				1	43.3	2019-09
000012				1	43.2	2019-10
000012				1	43.3	2019-11
000012				1	43.4	2019-12
000012	14	2019-12-31	13714100	1	43.4	2019-12	19114234184	2019-12-31	A	0.457957	2019-12-31	0.03079	0	2019-12-31
000012				1	43.3	2020-01
000012				1	24.5	2020-02
000012				1	38.1	2020-03
000012				1	39.3	2020-04
000012				1	39	2020-05
000012				1	39.2	2020-06
000012				1	39.3	2020-07
000012				1	39.2	2020-08
000012				1	39.3	2020-09
000012				1	39.3	2020-10
000012				1	39.5	2020-11
000012				1	39.5	2020-12
000012	15	2020-12-31	19137100	1	39.5	2020-12	18201235959	2020-12-31	A	0.406367	2020-12-31	0.045404	0	2020-12-31
000012				1	39.6	2021-01
000012				1	39.5	2021-02
000012				1	39.8	2021-03
000012				1	39.7	2021-04
000012				1	39.5	2021-05
000012				1	39.8	2021-06
000012				1	40	2021-07
000012				1	39.9	2021-08
000012				1	40.1	2021-09
000012				1	40	2021-10
000012				1	39.8	2021-11
000012				1	39.9	2021-12
000012	14	2021-12-31	15750600	1	39.9	2021-12	17882914898	2021-12-31	A	0.404872	2021-12-31	0.0783	0	2021-12-31
000013				1	43.5	2017-01
000013				1	43.3	2017-02
000013				1	43.5	2017-03
000013				1	43.6	2017-04
000013				1	43.7	2017-05
000013				1	43.9	2017-06
000013				1	43.8	2017-07
000013				1	43.8	2017-08
000013				1	44	2017-09
000013				1	44	2017-10
000013				1	43.9	2017-11
000013				1	44.1	2017-12
000013				1	44.2	2018-01
000013				1	44	2018-02
000013				1	44.1	2018-03
000013				1	44	2018-04
000013				1	43.8	2018-05
000013				1	43.7	2018-06
000013				1	43.4	2018-07
000013				1	43.5	2018-08
000013				1	43.8	2018-09
000013				1	43.6	2018-10
000013				1	43.4	2018-11
000013				1	43.6	2018-12
000013				1	43.5	2019-01
000013				1	43.2	2019-02
000013				1	43.5	2019-03
000013				1	43.3	2019-04
000013				1	43	2019-05
000013				1	42.9	2019-06
000013				1	42.8	2019-07
000013				1	43	2019-08
000013				1	43.3	2019-09
000013				1	43.2	2019-10
000013				1	43.3	2019-11
000013				1	43.4	2019-12
000013				1	43.3	2020-01
000013				1	24.5	2020-02
000013				1	38.1	2020-03
000013				1	39.3	2020-04
000013				1	39	2020-05
000013				1	39.2	2020-06
000013				1	39.3	2020-07
000013				1	39.2	2020-08
000013				1	39.3	2020-09
000013				1	39.3	2020-10
000013				1	39.5	2020-11
000013				1	39.5	2020-12
000013				1	39.6	2021-01
000013				1	39.5	2021-02
000013				1	39.8	2021-03
000013				1	39.7	2021-04
000013				1	39.5	2021-05
000013				1	39.8	2021-06
000013				1	40	2021-07
000013				1	39.9	2021-08
000013				1	40.1	2021-09
000013				1	40	2021-10
000013				1	39.8	2021-11
000013				1	39.9	2021-12
000014				1	43.5	2017-01
000014				1	43.3	2017-02
000014				1	43.5	2017-03
000014				1	43.6	2017-04
000014				1	43.7	2017-05
000014				1	43.9	2017-06
000014				1	43.8	2017-07
000014				1	43.8	2017-08
000014				1	44	2017-09
000014				1	44	2017-10
000014				1	43.9	2017-11
000014				1	44.1	2017-12
000014	17	2017-12-31	2362300	1	44.1	2017-12	1.87381e+09	2017-12-31	A	0.476437	2017-12-31	0.00719	0	2017-12-31
000014				1	44.2	2018-01
000014				1	44	2018-02
000014				1	44.1	2018-03
000014				1	44	2018-04
000014				1	43.8	2018-05
000014				1	43.7	2018-06
000014				1	43.4	2018-07
000014				1	43.5	2018-08
000014				1	43.8	2018-09
000014				1	43.6	2018-10
000014				1	43.4	2018-11
000014				1	43.6	2018-12
000014	17	2018-12-31	2104500	1	43.6	2018-12	1.52828e+09	2018-12-31	A	0.504366	2018-12-31	0.080596	0	2018-12-31
000014				1	43.5	2019-01
000014				1	43.2	2019-02
000014				1	43.5	2019-03
000014				1	43.3	2019-04
000014				1	43	2019-05
000014				1	42.9	2019-06
000014				1	42.8	2019-07
000014				1	43	2019-08
000014				1	43.3	2019-09
000014				1	43.2	2019-10
000014				1	43.3	2019-11
000014				1	43.4	2019-12
000014	17	2019-12-31	2208600	1	43.4	2019-12	1.91725e+09	2019-12-31	A	0.515342	2019-12-31	0.016291	0	2019-12-31
000014				1	43.3	2020-01
000014				1	24.5	2020-02
000014				1	38.1	2020-03
000014				1	39.3	2020-04
000014				1	39	2020-05
000014				1	39.2	2020-06
000014				1	39.3	2020-07
000014				1	39.2	2020-08
000014				1	39.3	2020-09
000014				1	39.3	2020-10
000014				1	39.5	2020-11
000014				1	39.5	2020-12
000014	17	2020-12-31	2565600	1	39.5	2020-12	1.97237e+09	2020-12-31	A	0.608096	2020-12-31	0.003753	0	2020-12-31
000014				1	39.6	2021-01
000014				1	39.5	2021-02
000014				1	39.8	2021-03
000014				1	39.7	2021-04
000014				1	39.5	2021-05
000014				1	39.8	2021-06
000014				1	40	2021-07
000014				1	39.9	2021-08
000014				1	40.1	2021-09
000014				1	40	2021-10
000014				1	39.8	2021-11
000014				1	39.9	2021-12
000014	16	2021-12-31	2896500	1	39.9	2021-12	2.43369e+09	2021-12-31	A	0.608645	2021-12-31	0.019296	0	2021-12-31
000015				1	43.5	2017-01
000015				1	43.3	2017-02
000015				1	43.5	2017-03
000015				1	43.6	2017-04
000015				1	43.7	2017-05
000015				1	43.9	2017-06
000015				1	43.8	2017-07
000015				1	43.8	2017-08
000015				1	44	2017-09
000015				1	44	2017-10
000015				1	43.9	2017-11
000015				1	44.1	2017-12
000015				1	44.2	2018-01
000015				1	44	2018-02
000015				1	44.1	2018-03
000015				1	44	2018-04
000015				1	43.8	2018-05
000015				1	43.7	2018-06
000015				1	43.4	2018-07
000015				1	43.5	2018-08
000015				1	43.8	2018-09
000015				1	43.6	2018-10
000015				1	43.4	2018-11
000015				1	43.6	2018-12
000015				1	43.5	2019-01
000015				1	43.2	2019-02
000015				1	43.5	2019-03
000015				1	43.3	2019-04
000015				1	43	2019-05
000015				1	42.9	2019-06
000015				1	42.8	2019-07
000015				1	43	2019-08
000015				1	43.3	2019-09
000015				1	43.2	2019-10
000015				1	43.3	2019-11
000015				1	43.4	2019-12
000015				1	43.3	2020-01
000015				1	24.5	2020-02
000015				1	38.1	2020-03
000015				1	39.3	2020-04
000015				1	39	2020-05
000015				1	39.2	2020-06
000015				1	39.3	2020-07
000015				1	39.2	2020-08
000015				1	39.3	2020-09
000015				1	39.3	2020-10
000015				1	39.5	2020-11
000015				1	39.5	2020-12
000015				1	39.6	2021-01
000015				1	39.5	2021-02
000015				1	39.8	2021-03
000015				1	39.7	2021-04
000015				1	39.5	2021-05
000015				1	39.8	2021-06
000015				1	40	2021-07
000015				1	39.9	2021-08
000015				1	40.1	2021-09
000015				1	40	2021-10
000015				1	39.8	2021-11
000015				1	39.9	2021-12
000016				1	43.5	2017-01
000016				1	43.3	2017-02
000016				1	43.5	2017-03
000016				1	43.6	2017-04
000016				1	43.7	2017-05
000016				1	43.9	2017-06
000016				1	43.8	2017-07
000016				1	43.8	2017-08
000016				1	44	2017-09
000016				1	44	2017-10
000016				1	43.9	2017-11
000016				1	44.1	2017-12
000016	18	2017-12-31	5047100	1	44.1	2017-12	1.72431e+10	2017-12-31	A	0.652011	2017-12-31	0.215921	0	2017-12-31
000016				1	44.2	2018-01
000016				1	44	2018-02
000016				1	44.1	2018-03
000016				1	44	2018-04
000016				1	43.8	2018-05
000016				1	43.7	2018-06
000016				1	43.4	2018-07
000016				1	43.5	2018-08
000016				1	43.8	2018-09
000016				1	43.6	2018-10
000016				1	43.4	2018-11
000016				1	43.6	2018-12
000016	17	2018-12-31	8828100	1	43.6	2018-12	2.35587e+10	2018-12-31	A	0.713465	2018-12-31	0.02027	0	2018-12-31
000016				1	43.5	2019-01
000016				1	43.2	2019-02
000016				1	43.5	2019-03
000016				1	43.3	2019-04
000016				1	43	2019-05
000016				1	42.9	2019-06
000016				1	42.8	2019-07
000016				1	43	2019-08
000016				1	43.3	2019-09
000016				1	43.2	2019-10
000016				1	43.3	2019-11
000016				1	43.4	2019-12
000016	17	2019-12-31	11477800	1	43.4	2019-12	3.29851e+10	2019-12-31	A	0.766908	2019-12-31	0.007865	0	2019-12-31
000016				1	43.3	2020-01
000016				1	24.5	2020-02
000016				1	38.1	2020-03
000016				1	39.3	2020-04
000016				1	39	2020-05
000016				1	39.2	2020-06
000016				1	39.3	2020-07
000016				1	39.2	2020-08
000016				1	39.3	2020-09
000016				1	39.3	2020-10
000016				1	39.5	2020-11
000016				1	39.5	2020-12
000016	16	2020-12-31	12876700	1	39.5	2020-12	4.2587e+10	2020-12-31	A	0.78505	2020-12-31	0.010828	0	2020-12-31
000016				1	39.6	2021-01
000016				1	39.5	2021-02
000016				1	39.8	2021-03
000016				1	39.7	2021-04
000016				1	39.5	2021-05
000016				1	39.8	2021-06
000016				1	40	2021-07
000016				1	39.9	2021-08
000016				1	40.1	2021-09
000016				1	40	2021-10
000016				1	39.8	2021-11
000016				1	39.9	2021-12
000016	16	2021-12-31	11241000	1	39.9	2021-12	4.98763e+10	2021-12-31	A	0.744174	2021-12-31	0.020231	0	2021-12-31
000017				1	43.5	2017-01
000017				1	43.3	2017-02
000017				1	43.5	2017-03
000017				1	43.6	2017-04
000017				1	43.7	2017-05
000017				1	43.9	2017-06
000017				1	43.8	2017-07
000017				1	43.8	2017-08
000017				1	44	2017-09
000017				1	44	2017-10
000017				1	43.9	2017-11
000017				1	44.1	2017-12
000017	12	2017-12-31	1477800	1	44.1	2017-12	5.40883e+07	2017-12-31	A	0.743597	2017-12-31	0.021468	1	2017-12-31
000017				1	44.2	2018-01
000017				1	44	2018-02
000017				1	44.1	2018-03
000017				1	44	2018-04
000017				1	43.8	2018-05
000017				1	43.7	2018-06
000017				1	43.4	2018-07
000017				1	43.5	2018-08
000017				1	43.8	2018-09
000017				1	43.6	2018-10
000017				1	43.4	2018-11
000017				1	43.6	2018-12
000017	12	2018-12-31	1523200	1	43.6	2018-12	7.356e+07	2018-12-31	A	0.768163	2018-12-31	-0.025675	1	2018-12-31
000017				1	43.5	2019-01
000017				1	43.2	2019-02
000017				1	43.5	2019-03
000017				1	43.3	2019-04
000017				1	43	2019-05
000017				1	42.9	2019-06
000017				1	42.8	2019-07
000017				1	43	2019-08
000017				1	43.3	2019-09
000017				1	43.2	2019-10
000017				1	43.3	2019-11
000017				1	43.4	2019-12
000017	12	2019-12-31	1005500	1	43.4	2019-12	7.3243e+07	2019-12-31	A	0.817616	2019-12-31	-0.124557	1	2019-12-31
000017				1	43.3	2020-01
000017				1	24.5	2020-02
000017				1	38.1	2020-03
000017				1	39.3	2020-04
000017				1	39	2020-05
000017				1	39.2	2020-06
000017				1	39.3	2020-07
000017				1	39.2	2020-08
000017				1	39.3	2020-09
000017				1	39.3	2020-10
000017				1	39.5	2020-11
000017				1	39.5	2020-12
000017	12	2020-12-31	1104700	1	39.5	2020-12	6.27336e+07	2020-12-31	A	0.720498	2020-12-31	0.047695	1	2020-12-31
000017				1	39.6	2021-01
000017				1	39.5	2021-02
000017				1	39.8	2021-03
000017				1	39.7	2021-04
000017				1	39.5	2021-05
000017				1	39.8	2021-06
000017				1	40	2021-07
000017				1	39.9	2021-08
000017				1	40.1	2021-09
000017				1	40	2021-10
000017				1	39.8	2021-11
000017				1	39.9	2021-12
000017	12	2021-12-31	1049000	1	39.9	2021-12	9.17428e+07	2021-12-31	A	0.753473	2021-12-31	-0.01684	1	2021-12-31
000018				1	43.5	2017-01
000018				1	43.3	2017-02
000018				1	43.5	2017-03
000018				1	43.6	2017-04
000018				1	43.7	2017-05
000018				1	43.9	2017-06
000018				1	43.8	2017-07
000018				1	43.8	2017-08
000018				1	44	2017-09
000018				1	44	2017-10
000018				1	43.9	2017-11
000018				1	44.1	2017-12
000018	18	2017-12-31	1249100	1	44.1	2017-12	7.98618e+09	2017-12-31	A	0.806291	2017-12-31	0.032915	0	2017-12-31
000018				1	44.2	2018-01
000018				1	44	2018-02
000018				1	44.1	2018-03
000018				1	44	2018-04
000018				1	43.8	2018-05
000018				1	43.7	2018-06
000018				1	43.4	2018-07
000018				1	43.5	2018-08
000018				1	43.8	2018-09
000018				1	43.6	2018-10
000018				1	43.4	2018-11
000018				1	43.6	2018-12
000018	16	2018-12-31	1388100	1	43.6	2018-12	1.16678e+10	2018-12-31	A	0.972347	2018-12-31	-0.179078	0	2018-12-31
000018				1	43.5	2019-01
000018				1	43.2	2019-02
000018				1	43.5	2019-03
000018				1	43.3	2019-04
000018				1	43	2019-05
000018				1	42.9	2019-06
000018				1	42.8	2019-07
000018				1	43	2019-08
000018				1	43.3	2019-09
000018				1	43.2	2019-10
000018				1	43.3	2019-11
000018				1	43.4	2019-12
000018				1	43.3	2020-01
000018				1	24.5	2020-02
000018				1	38.1	2020-03
000018				1	39.3	2020-04
000018				1	39	2020-05
000018				1	39.2	2020-06
000018				1	39.3	2020-07
000018				1	39.2	2020-08
000018				1	39.3	2020-09
000018				1	39.3	2020-10
000018				1	39.5	2020-11
000018				1	39.5	2020-12
000018				1	39.6	2021-01
000018				1	39.5	2021-02
000018				1	39.8	2021-03
000018				1	39.7	2021-04
000018				1	39.5	2021-05
000018				1	39.8	2021-06
000018				1	40	2021-07
000018				1	39.9	2021-08
000018				1	40.1	2021-09
000018				1	40	2021-10
000018				1	39.8	2021-11
000018				1	39.9	2021-12
000019				1	43.5	2017-01
000019				1	43.3	2017-02
000019				1	43.5	2017-03
000019				1	43.6	2017-04
000019				1	43.7	2017-05
000019				1	43.9	2017-06
000019				1	43.8	2017-07
000019				1	43.8	2017-08
000019				1	44	2017-09
000019				1	44	2017-10
000019				1	43.9	2017-11
000019				1	44.1	2017-12
000019	16	2017-12-31	1904800	1	44.1	2017-12	1.17854e+09	2017-12-31	A	0.100181	2017-12-31	-0.057225	0	2017-12-31
000019				1	44.2	2018-01
000019				1	44	2018-02
000019				1	44.1	2018-03
000019				1	44	2018-04
000019				1	43.8	2018-05
000019				1	43.7	2018-06
000019				1	43.4	2018-07
000019				1	43.5	2018-08
000019				1	43.8	2018-09
000019				1	43.6	2018-10
000019				1	43.4	2018-11
000019				1	43.6	2018-12
000019	15	2018-12-31	2757400	1	43.6	2018-12	1.07039e+09	2018-12-31	A	0.329474	2018-12-31	0.049599	0	2018-12-31
000019				1	43.5	2019-01
000019				1	43.2	2019-02
000019				1	43.5	2019-03
000019				1	43.3	2019-04
000019				1	43	2019-05
000019				1	42.9	2019-06
000019				1	42.8	2019-07
000019				1	43	2019-08
000019				1	43.3	2019-09
000019				1	43.2	2019-10
000019				1	43.3	2019-11
000019				1	43.4	2019-12
000019	20	2019-12-31	2464600	1	43.4	2019-12	6.46895e+09	2019-12-31	A	0.31758	2019-12-31	0.056755	0	2019-12-31
000019				1	43.3	2020-01
000019				1	24.5	2020-02
000019				1	38.1	2020-03
000019				1	39.3	2020-04
000019				1	39	2020-05
000019				1	39.2	2020-06
000019				1	39.3	2020-07
000019				1	39.2	2020-08
000019				1	39.3	2020-09
000019				1	39.3	2020-10
000019				1	39.5	2020-11
000019				1	39.5	2020-12
000019	18	2020-12-31	5040500	1	39.5	2020-12	6.77507e+09	2020-12-31	A	0.34396	2020-12-31	0.05524	0	2020-12-31
000019				1	39.6	2021-01
000019				1	39.5	2021-02
000019				1	39.8	2021-03
000019				1	39.7	2021-04
000019				1	39.5	2021-05
000019				1	39.8	2021-06
000019				1	40	2021-07
000019				1	39.9	2021-08
000019				1	40.1	2021-09
000019				1	40	2021-10
000019				1	39.8	2021-11
000019				1	39.9	2021-12
000019	18	2021-12-31	3860100	1	39.9	2021-12	7.30938e+09	2021-12-31	A	0.387596	2021-12-31	0.056888	0	2021-12-31
000020				1	43.5	2017-01
000020				1	43.3	2017-02
000020				1	43.5	2017-03
000020				1	43.6	2017-04
000020				1	43.7	2017-05
000020				1	43.9	2017-06
000020				1	43.8	2017-07
000020				1	43.8	2017-08
000020				1	44	2017-09
000020				1	44	2017-10
000020				1	43.9	2017-11
000020				1	44.1	2017-12
000020	10	2017-12-31	1140000	1	44.1	2017-12	6.32476e+08	2017-12-31	A	0.490804	2017-12-31	0.001547	1	2017-12-31
000020				1	44.2	2018-01
000020				1	44	2018-02
000020				1	44.1	2018-03
000020				1	44	2018-04
000020				1	43.8	2018-05
000020				1	43.7	2018-06
000020				1	43.4	2018-07
000020				1	43.5	2018-08
000020				1	43.8	2018-09
000020				1	43.6	2018-10
000020				1	43.4	2018-11
000020				1	43.6	2018-12
000020	10	2018-12-31	1140000	1	43.6	2018-12	6.29763e+08	2018-12-31	A	0.475007	2018-12-31	0.00534	1	2018-12-31
000020				1	43.5	2019-01
000020				1	43.2	2019-02
000020				1	43.5	2019-03
000020				1	43.3	2019-04
000020				1	43	2019-05
000020				1	42.9	2019-06
000020				1	42.8	2019-07
000020				1	43	2019-08
000020				1	43.3	2019-09
000020				1	43.2	2019-10
000020				1	43.3	2019-11
000020				1	43.4	2019-12
000020	12	2019-12-31	1205000	1	43.4	2019-12	6.1709e+08	2019-12-31	A	0.463615	2019-12-31	0.00889	1	2019-12-31
000020				1	43.3	2020-01
000020				1	24.5	2020-02
000020				1	38.1	2020-03
000020				1	39.3	2020-04
000020				1	39	2020-05
000020				1	39.2	2020-06
000020				1	39.3	2020-07
000020				1	39.2	2020-08
000020				1	39.3	2020-09
000020				1	39.3	2020-10
000020				1	39.5	2020-11
000020				1	39.5	2020-12
000020	11	2020-12-31	1099000	1	39.5	2020-12	6.14164e+08	2020-12-31	A	0.464384	2020-12-31	0.01088	1	2020-12-31
000020				1	39.6	2021-01
000020				1	39.5	2021-02
000020				1	39.8	2021-03
000020				1	39.7	2021-04
000020				1	39.5	2021-05
000020				1	39.8	2021-06
000020				1	40	2021-07
000020				1	39.9	2021-08
000020				1	40.1	2021-09
000020				1	40	2021-10
000020				1	39.8	2021-11
000020				1	39.9	2021-12
000020	11	2021-12-31	1056000	1	39.9	2021-12	6.2778e+08	2021-12-31	A	0.479568	2021-12-31	0.010913	1	2021-12-31
000021				1	43.5	2017-01
000021				1	43.3	2017-02
000021				1	43.5	2017-03
000021				1	43.6	2017-04
000021				1	43.7	2017-05
000021				1	43.9	2017-06
000021				1	43.8	2017-07
000021				1	43.8	2017-08
000021				1	44	2017-09
000021				1	44	2017-10
000021				1	43.9	2017-11
000021				1	44.1	2017-12
000021	17	2017-12-31	12031800	1	44.1	2017-12	1.17174e+10	2017-12-31	A	0.642835	2017-12-31	0.034573	0	2017-12-31
000021				1	44.2	2018-01
000021				1	44	2018-02
000021				1	44.1	2018-03
000021				1	44	2018-04
000021				1	43.8	2018-05
000021				1	43.7	2018-06
000021				1	43.4	2018-07
000021				1	43.5	2018-08
000021				1	43.8	2018-09
000021				1	43.6	2018-10
000021				1	43.4	2018-11
000021				1	43.6	2018-12
000021	16	2018-12-31	10872300	1	43.6	2018-12	1.65995e+10	2018-12-31	A	0.589001	2018-12-31	0.036383	0	2018-12-31
000021				1	43.5	2019-01
000021				1	43.2	2019-02
000021				1	43.5	2019-03
000021				1	43.3	2019-04
000021				1	43	2019-05
000021				1	42.9	2019-06
000021				1	42.8	2019-07
000021				1	43	2019-08
000021				1	43.3	2019-09
000021				1	43.2	2019-10
000021				1	43.3	2019-11
000021				1	43.4	2019-12
000021	15	2019-12-31	12451300	1	43.4	2019-12	1.55394e+10	2019-12-31	A	0.615132	2019-12-31	0.023945	0	2019-12-31
000021				1	43.3	2020-01
000021				1	24.5	2020-02
000021				1	38.1	2020-03
000021				1	39.3	2020-04
000021				1	39	2020-05
000021				1	39.2	2020-06
000021				1	39.3	2020-07
000021				1	39.2	2020-08
000021				1	39.3	2020-09
000021				1	39.3	2020-10
000021				1	39.5	2020-11
000021				1	39.5	2020-12
000021	14	2020-12-31	12398400	1	39.5	2020-12	1.84534e+10	2020-12-31	A	0.629761	2020-12-31	0.044054	0	2020-12-31
000021				1	39.6	2021-01
000021				1	39.5	2021-02
000021				1	39.8	2021-03
000021				1	39.7	2021-04
000021				1	39.5	2021-05
000021				1	39.8	2021-06
000021				1	40	2021-07
000021				1	39.9	2021-08
000021				1	40.1	2021-09
000021				1	40	2021-10
000021				1	39.8	2021-11
000021				1	39.9	2021-12
000021	15	2021-12-31	13013000	1	39.9	2021-12	2.16346e+10	2021-12-31	A	0.575808	2021-12-31	0.030835	0	2021-12-31
000022				1	43.5	2017-01
000022				1	43.3	2017-02
000022				1	43.5	2017-03
000022				1	43.6	2017-04
000022				1	43.7	2017-05
000022				1	43.9	2017-06
000022				1	43.8	2017-07
000022				1	43.8	2017-08
000022				1	44	2017-09
000022				1	44	2017-10
000022				1	43.9	2017-11
000022				1	44.1	2017-12
000022	18	2017-12-31	3190000	1	44.1	2017-12	6.62048e+09	2017-12-31	A	0.176595	2017-12-31	0.089507	0	2017-12-31
000022				1	44.2	2018-01
000022				1	44	2018-02
000022				1	44.1	2018-03
000022				1	44	2018-04
000022				1	43.8	2018-05
000022				1	43.7	2018-06
000022				1	43.4	2018-07
000022				1	43.5	2018-08
000022				1	43.8	2018-09
000022				1	43.6	2018-10
000022				1	43.4	2018-11
000022				1	43.6	2018-12
000022				1	43.5	2019-01
000022				1	43.2	2019-02
000022				1	43.5	2019-03
000022				1	43.3	2019-04
000022				1	43	2019-05
000022				1	42.9	2019-06
000022				1	42.8	2019-07
000022				1	43	2019-08
000022				1	43.3	2019-09
000022				1	43.2	2019-10
000022				1	43.3	2019-11
000022				1	43.4	2019-12
000022				1	43.3	2020-01
000022				1	24.5	2020-02
000022				1	38.1	2020-03
000022				1	39.3	2020-04
000022				1	39	2020-05
000022				1	39.2	2020-06
000022				1	39.3	2020-07
000022				1	39.2	2020-08
000022				1	39.3	2020-09
000022				1	39.3	2020-10
000022				1	39.5	2020-11
000022				1	39.5	2020-12
000022				1	39.6	2021-01
000022				1	39.5	2021-02
000022				1	39.8	2021-03
000022				1	39.7	2021-04
000022				1	39.5	2021-05
000022				1	39.8	2021-06
000022				1	40	2021-07
000022				1	39.9	2021-08
000022				1	40.1	2021-09
000022				1	40	2021-10
000022				1	39.8	2021-11
000022				1	39.9	2021-12
000023				1	43.5	2017-01
000023				1	43.3	2017-02
000023				1	43.5	2017-03
000023				1	43.6	2017-04
000023				1	43.7	2017-05
000023				1	43.9	2017-06
000023				1	43.8	2017-07
000023				1	43.8	2017-08
000023				1	44	2017-09
000023				1	44	2017-10
000023				1	43.9	2017-11
000023				1	44.1	2017-12
000023	18	2017-12-31	2049700	1	44.1	2017-12	1.51397e+09	2017-12-31	A	0.754666	2017-12-31	0.0147	0	2017-12-31
000023				1	44.2	2018-01
000023				1	44	2018-02
000023				1	44.1	2018-03
000023				1	44	2018-04
000023				1	43.8	2018-05
000023				1	43.7	2018-06
000023				1	43.4	2018-07
000023				1	43.5	2018-08
000023				1	43.8	2018-09
000023				1	43.6	2018-10
000023				1	43.4	2018-11
000023				1	43.6	2018-12
000023	17	2018-12-31	2272000	1	43.6	2018-12	1.95162e+09	2018-12-31	A	0.781529	2018-12-31	0.015142	0	2018-12-31
000023				1	43.5	2019-01
000023				1	43.2	2019-02
000023				1	43.5	2019-03
000023				1	43.3	2019-04
000023				1	43	2019-05
000023				1	42.9	2019-06
000023				1	42.8	2019-07
000023				1	43	2019-08
000023				1	43.3	2019-09
000023				1	43.2	2019-10
000023				1	43.3	2019-11
000023				1	43.4	2019-12
000023	19	2019-12-31	1723800	1	43.4	2019-12	2.32049e+09	2019-12-31	A	0.767842	2019-12-31	0.029598	1	2019-12-31
000023				1	43.3	2020-01
000023				1	24.5	2020-02
000023				1	38.1	2020-03
000023				1	39.3	2020-04
000023				1	39	2020-05
000023				1	39.2	2020-06
000023				1	39.3	2020-07
000023				1	39.2	2020-08
000023				1	39.3	2020-09
000023				1	39.3	2020-10
000023				1	39.5	2020-11
000023				1	39.5	2020-12
000023	16	2020-12-31	833900	1	39.5	2020-12	2.5194e+09	2020-12-31	A	0.739688	2020-12-31	0.009605	1	2020-12-31
000023				1	39.6	2021-01
000023				1	39.5	2021-02
000023				1	39.8	2021-03
000023				1	39.7	2021-04
000023				1	39.5	2021-05
000023				1	39.8	2021-06
000023				1	40	2021-07
000023				1	39.9	2021-08
000023				1	40.1	2021-09
000023				1	40	2021-10
000023				1	39.8	2021-11
000023				1	39.9	2021-12
000023	15	2021-12-31	1264200	1	39.9	2021-12	2.32808e+09	2021-12-31	A	0.741732	2021-12-31	-0.012087	1	2021-12-31
000024				1	43.5	2017-01
000024				1	43.3	2017-02
000024				1	43.5	2017-03
000024				1	43.6	2017-04
000024				1	43.7	2017-05
000024				1	43.9	2017-06
000024				1	43.8	2017-07
000024				1	43.8	2017-08
000024				1	44	2017-09
000024				1	44	2017-10
000024				1	43.9	2017-11
000024				1	44.1	2017-12
000024				1	44.2	2018-01
000024				1	44	2018-02
000024				1	44.1	2018-03
000024				1	44	2018-04
000024				1	43.8	2018-05
000024				1	43.7	2018-06
000024				1	43.4	2018-07
000024				1	43.5	2018-08
000024				1	43.8	2018-09
000024				1	43.6	2018-10
000024				1	43.4	2018-11
000024				1	43.6	2018-12
000024				1	43.5	2019-01
000024				1	43.2	2019-02
000024				1	43.5	2019-03
000024				1	43.3	2019-04
000024				1	43	2019-05
000024				1	42.9	2019-06
000024				1	42.8	2019-07
000024				1	43	2019-08
000024				1	43.3	2019-09
000024				1	43.2	2019-10
000024				1	43.3	2019-11
000024				1	43.4	2019-12
000024				1	43.3	2020-01
000024				1	24.5	2020-02
000024				1	38.1	2020-03
000024				1	39.3	2020-04
000024				1	39	2020-05
000024				1	39.2	2020-06
000024				1	39.3	2020-07
000024				1	39.2	2020-08
000024				1	39.3	2020-09
000024				1	39.3	2020-10
000024				1	39.5	2020-11
000024				1	39.5	2020-12
000024				1	39.6	2021-01
000024				1	39.5	2021-02
000024				1	39.8	2021-03
000024				1	39.7	2021-04
000024				1	39.5	2021-05
000024				1	39.8	2021-06
000024				1	40	2021-07
000024				1	39.9	2021-08
000024				1	40.1	2021-09
000024				1	40	2021-10
000024				1	39.8	2021-11
000024				1	39.9	2021-12
000025				1	43.5	2017-01
000025				1	43.3	2017-02
000025				1	43.5	2017-03
000025				1	43.6	2017-04
000025				1	43.7	2017-05
000025				1	43.9	2017-06
000025				1	43.8	2017-07
000025				1	43.8	2017-08
000025				1	44	2017-09
000025				1	44	2017-10
000025				1	43.9	2017-11
000025				1	44.1	2017-12
000025	18	2017-12-31	2424500	1	44.1	2017-12	1.189e+09	2017-12-31	A	0.28881	2017-12-31	0.046876	0	2017-12-31
000025				1	44.2	2018-01
000025				1	44	2018-02
000025				1	44.1	2018-03
000025				1	44	2018-04
000025				1	43.8	2018-05
000025				1	43.7	2018-06
000025				1	43.4	2018-07
000025				1	43.5	2018-08
000025				1	43.8	2018-09
000025				1	43.6	2018-10
000025				1	43.4	2018-11
000025				1	43.6	2018-12
000025	18	2018-12-31	2708300	1	43.6	2018-12	1.40331e+09	2018-12-31	A	0.337101	2018-12-31	0.051945	0	2018-12-31
000025				1	43.5	2019-01
000025				1	43.2	2019-02
000025				1	43.5	2019-03
000025				1	43.3	2019-04
000025				1	43	2019-05
000025				1	42.9	2019-06
000025				1	42.8	2019-07
000025				1	43	2019-08
000025				1	43.3	2019-09
000025				1	43.2	2019-10
000025				1	43.3	2019-11
000025				1	43.4	2019-12
000025	18	2019-12-31	2986400	1	43.4	2019-12	1658295531	2019-12-31	A	0.186276	2019-12-31	0.13295	0	2019-12-31
000025				1	43.3	2020-01
000025				1	24.5	2020-02
000025				1	38.1	2020-03
000025				1	39.3	2020-04
000025				1	39	2020-05
000025				1	39.2	2020-06
000025				1	39.3	2020-07
000025				1	39.2	2020-08
000025				1	39.3	2020-09
000025				1	39.3	2020-10
000025				1	39.5	2020-11
000025				1	39.5	2020-12
000025	18	2020-12-31	2844200	1	39.5	2020-12	1.64578e+09	2020-12-31	A	0.189527	2020-12-31	0.035298	0	2020-12-31
000025				1	39.6	2021-01
000025				1	39.5	2021-02
000025				1	39.8	2021-03
000025				1	39.7	2021-04
000025				1	39.5	2021-05
000025				1	39.8	2021-06
000025				1	40	2021-07
000025				1	39.9	2021-08
000025				1	40.1	2021-09
000025				1	40	2021-10
000025				1	39.8	2021-11
000025				1	39.9	2021-12
000025	17	2021-12-31	3490400	1	39.9	2021-12	1.70844e+09	2021-12-31	A	0.216415	2021-12-31	0.07101	0	2021-12-31
000026				1	43.5	2017-01
000026				1	43.3	2017-02
000026				1	43.5	2017-03
000026				1	43.6	2017-04
000026				1	43.7	2017-05
000026				1	43.9	2017-06
000026				1	43.8	2017-07
000026				1	43.8	2017-08
000026				1	44	2017-09
000026				1	44	2017-10
000026				1	43.9	2017-11
000026				1	44.1	2017-12
000026	18	2017-12-31	4511700	1	44.1	2017-12	4.0049e+09	2017-12-31	A	0.310582	2017-12-31	0.039839	0	2017-12-31
000026				1	44.2	2018-01
000026				1	44	2018-02
000026				1	44.1	2018-03
000026				1	44	2018-04
000026				1	43.8	2018-05
000026				1	43.7	2018-06
000026				1	43.4	2018-07
000026				1	43.5	2018-08
000026				1	43.8	2018-09
000026				1	43.6	2018-10
000026				1	43.4	2018-11
000026				1	43.6	2018-12
000026	18	2018-12-31	4461400	1	43.6	2018-12	3.57979e+09	2018-12-31	A	0.286011	2018-12-31	0.05107	0	2018-12-31
000026				1	43.5	2019-01
000026				1	43.2	2019-02
000026				1	43.5	2019-03
000026				1	43.3	2019-04
000026				1	43	2019-05
000026				1	42.9	2019-06
000026				1	42.8	2019-07
000026				1	43	2019-08
000026				1	43.3	2019-09
000026				1	43.2	2019-10
000026				1	43.3	2019-11
000026				1	43.4	2019-12
000026	19	2019-12-31	5514200	1	43.4	2019-12	3.59969e+09	2019-12-31	A	0.294179	2019-12-31	0.057409	0	2019-12-31
000026				1	43.3	2020-01
000026				1	24.5	2020-02
000026				1	38.1	2020-03
000026				1	39.3	2020-04
000026				1	39	2020-05
000026				1	39.2	2020-06
000026				1	39.3	2020-07
000026				1	39.2	2020-08
000026				1	39.3	2020-09
000026				1	39.3	2020-10
000026				1	39.5	2020-11
000026				1	39.5	2020-12
000026	19	2020-12-31	6170700	1	39.5	2020-12	3.76092e+09	2020-12-31	A	0.303269	2020-12-31	0.073188	0	2020-12-31
000026				1	39.6	2021-01
000026				1	39.5	2021-02
000026				1	39.8	2021-03
000026				1	39.7	2021-04
000026				1	39.5	2021-05
000026				1	39.8	2021-06
000026				1	40	2021-07
000026				1	39.9	2021-08
000026				1	40.1	2021-09
000026				1	40	2021-10
000026				1	39.8	2021-11
000026				1	39.9	2021-12
000026	17	2021-12-31	6821300	1	39.9	2021-12	4.01871e+09	2021-12-31	A	0.266957	2021-12-31	0.094357	0	2021-12-31
000027				1	43.5	2017-01
000027				1	43.3	2017-02
000027				1	43.5	2017-03
000027				1	43.6	2017-04
000027				1	43.7	2017-05
000027				1	43.9	2017-06
000027				1	43.8	2017-07
000027				1	43.8	2017-08
000027				1	44	2017-09
000027				1	44	2017-10
000027				1	43.9	2017-11
000027				1	44.1	2017-12
000027	23	2017-12-31	3003100	1	44.1	2017-12	6.08622e+10	2017-12-31	A	0.679887	2017-12-31	0.010942	0	2017-12-31
000027				1	44.2	2018-01
000027				1	44	2018-02
000027				1	44.1	2018-03
000027				1	44	2018-04
000027				1	43.8	2018-05
000027				1	43.7	2018-06
000027				1	43.4	2018-07
000027				1	43.5	2018-08
000027				1	43.8	2018-09
000027				1	43.6	2018-10
000027				1	43.4	2018-11
000027				1	43.6	2018-12
000027	22	2018-12-31	3393100	1	43.6	2018-12	7.72309e+10	2018-12-31	A	0.676944	2018-12-31	0.008421	0	2018-12-31
000027				1	43.5	2019-01
000027				1	43.2	2019-02
000027				1	43.5	2019-03
000027				1	43.3	2019-04
000027				1	43	2019-05
000027				1	42.9	2019-06
000027				1	42.8	2019-07
000027				1	43	2019-08
000027				1	43.3	2019-09
000027				1	43.2	2019-10
000027				1	43.3	2019-11
000027				1	43.4	2019-12
000027	23	2019-12-31	3569600	1	43.4	2019-12	8.50739e+10	2019-12-31	A	0.650566	2019-12-31	0.019031	0	2019-12-31
000027				1	43.3	2020-01
000027				1	24.5	2020-02
000027				1	38.1	2020-03
000027				1	39.3	2020-04
000027				1	39	2020-05
000027				1	39.2	2020-06
000027				1	39.3	2020-07
000027				1	39.2	2020-08
000027				1	39.3	2020-09
000027				1	39.3	2020-10
000027				1	39.5	2020-11
000027				1	39.5	2020-12
000027	23	2020-12-31	3905300	1	39.5	2020-12	9.6112e+10	2020-12-31	A	0.633063	2020-12-31	0.037414	0	2020-12-31
000027				1	39.6	2021-01
000027				1	39.5	2021-02
000027				1	39.8	2021-03
000027				1	39.7	2021-04
000027				1	39.5	2021-05
000027				1	39.8	2021-06
000027				1	40	2021-07
000027				1	39.9	2021-08
000027				1	40.1	2021-09
000027				1	40	2021-10
000027				1	39.8	2021-11
000027				1	39.9	2021-12
000027	23	2021-12-31	3675600	1	39.9	2021-12	1.14062e+11	2021-12-31	A	0.622932	2021-12-31	0.016042	0	2021-12-31
000028				1	43.5	2017-01
000028				1	43.3	2017-02
000028				1	43.5	2017-03
000028				1	43.6	2017-04
000028				1	43.7	2017-05
000028				1	43.9	2017-06
000028				1	43.8	2017-07
000028				1	43.8	2017-08
000028				1	44	2017-09
000028				1	44	2017-10
000028				1	43.9	2017-11
000028				1	44.1	2017-12
000028	15	2017-12-31	5850000	1	44.1	2017-12	2.13128e+10	2017-12-31	A	0.55569	2017-12-31	0.05177	0	2017-12-31
000028				1	44.2	2018-01
000028				1	44	2018-02
000028				1	44.1	2018-03
000028				1	44	2018-04
000028				1	43.8	2018-05
000028				1	43.7	2018-06
000028				1	43.4	2018-07
000028				1	43.5	2018-08
000028				1	43.8	2018-09
000028				1	43.6	2018-10
000028				1	43.4	2018-11
000028				1	43.6	2018-12
000028	17	2018-12-31	6075000	1	43.6	2018-12	2.23436e+10	2018-12-31	A	0.519335	2018-12-31	0.04661	0	2018-12-31
000028				1	43.5	2019-01
000028				1	43.2	2019-02
000028				1	43.5	2019-03
000028				1	43.3	2019-04
000028				1	43	2019-05
000028				1	42.9	2019-06
000028				1	42.8	2019-07
000028				1	43	2019-08
000028				1	43.3	2019-09
000028				1	43.2	2019-10
000028				1	43.3	2019-11
000028				1	43.4	2019-12
000028	21	2019-12-31	7250000	1	43.4	2019-12	2.89303e+10	2019-12-31	A	0.541779	2019-12-31	0.044278	0	2019-12-31
000028				1	43.3	2020-01
000028				1	24.5	2020-02
000028				1	38.1	2020-03
000028				1	39.3	2020-04
000028				1	39	2020-05
000028				1	39.2	2020-06
000028				1	39.3	2020-07
000028				1	39.2	2020-08
000028				1	39.3	2020-09
000028				1	39.3	2020-10
000028				1	39.5	2020-11
000028				1	39.5	2020-12
000028	20	2020-12-31	6750000	1	39.5	2020-12	3.35206e+10	2020-12-31	A	0.573461	2020-12-31	0.043473	0	2020-12-31
000028				1	39.6	2021-01
000028				1	39.5	2021-02
000028				1	39.8	2021-03
000028				1	39.7	2021-04
000028				1	39.5	2021-05
000028				1	39.8	2021-06
000028				1	40	2021-07
000028				1	39.9	2021-08
000028				1	40.1	2021-09
000028				1	40	2021-10
000028				1	39.8	2021-11
000028				1	39.9	2021-12
000028	17	2021-12-31	6500000	1	39.9	2021-12	3.95945e+10	2021-12-31	A	0.57876	2021-12-31	0.035706	0	2021-12-31
000029				1	43.5	2017-01
000029				1	43.3	2017-02
000029				1	43.5	2017-03
000029				1	43.6	2017-04
000029				1	43.7	2017-05
000029				1	43.9	2017-06
000029				1	43.8	2017-07
000029				1	43.8	2017-08
000029				1	44	2017-09
000029				1	44	2017-10
000029				1	43.9	2017-11
000029				1	44.1	2017-12
000029	18	2017-12-31	2517500	1	44.1	2017-12	3.7856e+09	2017-12-31	A	0.323178	2017-12-31	0.046355	0	2017-12-31
000029				1	44.2	2018-01
000029				1	44	2018-02
000029				1	44.1	2018-03
000029				1	44	2018-04
000029				1	43.8	2018-05
000029				1	43.7	2018-06
000029				1	43.4	2018-07
000029				1	43.5	2018-08
000029				1	43.8	2018-09
000029				1	43.6	2018-10
000029				1	43.4	2018-11
000029				1	43.6	2018-12
000029	17	2018-12-31	2755700	1	43.6	2018-12	3.98926e+09	2018-12-31	A	0.314014	2018-12-31	0.107155	0	2018-12-31
000029				1	43.5	2019-01
000029				1	43.2	2019-02
000029				1	43.5	2019-03
000029				1	43.3	2019-04
000029				1	43	2019-05
000029				1	42.9	2019-06
000029				1	42.8	2019-07
000029				1	43	2019-08
000029				1	43.3	2019-09
000029				1	43.2	2019-10
000029				1	43.3	2019-11
000029				1	43.4	2019-12
000029	17	2019-12-31	3706200	1	43.4	2019-12	4.66589e+09	2019-12-31	A	0.282032	2019-12-31	0.110231	0	2019-12-31
000029				1	43.3	2020-01
000029				1	24.5	2020-02
000029				1	38.1	2020-03
000029				1	39.3	2020-04
000029				1	39	2020-05
000029				1	39.2	2020-06
000029				1	39.3	2020-07
000029				1	39.2	2020-08
000029				1	39.3	2020-09
000029				1	39.3	2020-10
000029				1	39.5	2020-11
000029				1	39.5	2020-12
000029	20	2020-12-31	3496600	1	39.5	2020-12	4.90967e+09	2020-12-31	A	0.259237	2020-12-31	0.058734	0	2020-12-31
000029				1	39.6	2021-01
000029				1	39.5	2021-02
000029				1	39.8	2021-03
000029				1	39.7	2021-04
000029				1	39.5	2021-05
000029				1	39.8	2021-06
000029				1	40	2021-07
000029				1	39.9	2021-08
000029				1	40.1	2021-09
000029				1	40	2021-10
000029				1	39.8	2021-11
000029				1	39.9	2021-12
000029	17	2021-12-31	3369600	1	39.9	2021-12	4.93692e+09	2021-12-31	A	0.316243	2021-12-31	0.035196	0	2021-12-31
000030				1	43.5	2017-01
000030				1	43.3	2017-02
000030				1	43.5	2017-03
000030				1	43.6	2017-04
000030				1	43.7	2017-05
000030				1	43.9	2017-06
000030				1	43.8	2017-07
000030				1	43.8	2017-08
000030				1	44	2017-09
000030				1	44	2017-10
000030				1	43.9	2017-11
000030				1	44.1	2017-12
000030	17	2017-12-31	2080000	1	44.1	2017-12	9.07299e+09	2017-12-31	A	0.389791	2017-12-31	0.079011	0	2017-12-31
000030				1	44.2	2018-01
000030				1	44	2018-02
000030				1	44.1	2018-03
000030				1	44	2018-04
000030				1	43.8	2018-05
000030				1	43.7	2018-06
000030				1	43.4	2018-07
000030				1	43.5	2018-08
000030				1	43.8	2018-09
000030				1	43.6	2018-10
000030				1	43.4	2018-11
000030				1	43.6	2018-12
000030	18	2018-12-31	2160000	1	43.6	2018-12	1.03643e+10	2018-12-31	A	0.389844	2018-12-31	0.074787	0	2018-12-31
000030				1	43.5	2019-01
000030				1	43.2	2019-02
000030				1	43.5	2019-03
000030				1	43.3	2019-04
000030				1	43	2019-05
000030				1	42.9	2019-06
000030				1	42.8	2019-07
000030				1	43	2019-08
000030				1	43.3	2019-09
000030				1	43.2	2019-10
000030				1	43.3	2019-11
000030				1	43.4	2019-12
000030	17	2019-12-31	2160000	1	43.4	2019-12	1.16821e+10	2019-12-31	A	0.423117	2019-12-31	0.068359	0	2019-12-31
000030				1	43.3	2020-01
000030				1	24.5	2020-02
000030				1	38.1	2020-03
000030				1	39.3	2020-04
000030				1	39	2020-05
000030				1	39.2	2020-06
000030				1	39.3	2020-07
000030				1	39.2	2020-08
000030				1	39.3	2020-09
000030				1	39.3	2020-10
000030				1	39.5	2020-11
000030				1	39.5	2020-12
000030	19	2020-12-31	4866000	1	39.5	2020-12	1.29206e+10	2020-12-31	A	0.427812	2020-12-31	0.06282	0	2020-12-31
000030				1	39.6	2021-01
000030				1	39.5	2021-02
000030				1	39.8	2021-03
000030				1	39.7	2021-04
000030				1	39.5	2021-05
000030				1	39.8	2021-06
000030				1	40	2021-07
000030				1	39.9	2021-08
000030				1	40.1	2021-09
000030				1	40	2021-10
000030				1	39.8	2021-11
000030				1	39.9	2021-12
000030	19	2021-12-31	5700000	1	39.9	2021-12	1.44615e+10	2021-12-31	A	0.427218	2021-12-31	0.052376	0	2021-12-31
000031				1	43.5	2017-01
000031				1	43.3	2017-02
000031				1	43.5	2017-03
000031				1	43.6	2017-04
000031				1	43.7	2017-05
000031				1	43.9	2017-06
000031				1	43.8	2017-07
000031				1	43.8	2017-08
000031				1	44	2017-09
000031				1	44	2017-10
000031				1	43.9	2017-11
000031				1	44.1	2017-12
000031	19	2017-12-31	6047300	1	44.1	2017-12	6.1277e+10	2017-12-31	A	0.844959	2017-12-31	0.022902	0	2017-12-31
000031				1	44.2	2018-01
000031				1	44	2018-02
000031				1	44.1	2018-03
000031				1	44	2018-04
000031				1	43.8	2018-05
000031				1	43.7	2018-06
000031				1	43.4	2018-07
000031				1	43.5	2018-08
000031				1	43.8	2018-09
000031				1	43.6	2018-10
000031				1	43.4	2018-11
000031				1	43.6	2018-12
000031	18	2018-12-31	5683200	1	43.6	2018-12	7.57515e+10	2018-12-31	A	0.849079	2018-12-31	0.021984	0	2018-12-31
000031				1	43.5	2019-01
000031				1	43.2	2019-02
000031				1	43.5	2019-03
000031				1	43.3	2019-04
000031				1	43	2019-05
000031				1	42.9	2019-06
000031				1	42.8	2019-07
000031				1	43	2019-08
000031				1	43.3	2019-09
000031				1	43.2	2019-10
000031				1	43.3	2019-11
000031				1	43.4	2019-12
000031	19	2019-12-31	7990500	1	43.4	2019-12	9.11719e+10	2019-12-31	A	0.767767	2019-12-31	0.020228	0	2019-12-31
000031				1	43.3	2020-01
000031				1	24.5	2020-02
000031				1	38.1	2020-03
000031				1	39.3	2020-04
000031				1	39	2020-05
000031				1	39.2	2020-06
000031				1	39.3	2020-07
000031				1	39.2	2020-08
000031				1	39.3	2020-09
000031				1	39.3	2020-10
000031				1	39.5	2020-11
000031				1	39.5	2020-12
000031	22	2020-12-31	4656300	1	39.5	2020-12	1.83183e+11	2020-12-31	A	0.771622	2020-12-31	0.005617	0	2020-12-31
000031				1	39.6	2021-01
000031				1	39.5	2021-02
000031				1	39.8	2021-03
000031				1	39.7	2021-04
000031				1	39.5	2021-05
000031				1	39.8	2021-06
000031				1	40	2021-07
000031				1	39.9	2021-08
000031				1	40.1	2021-09
000031				1	40	2021-10
000031				1	39.8	2021-11
000031				1	39.9	2021-12
000031	23	2021-12-31	8267000	1	39.9	2021-12	1.99871e+11	2021-12-31	A	0.755127	2021-12-31	0.003608	0	2021-12-31
000032				1	43.5	2017-01
000032				1	43.3	2017-02
000032				1	43.5	2017-03
000032				1	43.6	2017-04
000032				1	43.7	2017-05
000032				1	43.9	2017-06
000032				1	43.8	2017-07
000032				1	43.8	2017-08
000032				1	44	2017-09
000032				1	44	2017-10
000032				1	43.9	2017-11
[truncated: 361,754+ more rows]

## Sheet: 2012-2016
code	BF_EXPAY-Total_Num	BF_EXPAY-EndDate	BF_EXPAY-Total_3	IFS_SMEOperIndexM-DataNature	IFS_SMEOperIndexM-MarketIndex	IFS_SMEOperIndexM-SgnMonth	BF_DACCRMISPRICING-Assets	BF_DACCRMISPRICING-EndDate	BDT_FinIndex-StateType	BDT_FinIndex-AssetLiabilityRatio	BDT_FinIndex-EndDate	BDT_FinIndex-ROA	BDT_ManaGovAbil-ConcurrentPosition	BDT_ManaGovAbil-Enddate
000001	30	2012-12-31	15980000				1258176944000	2012-12-31	A	0.947216	2012-12-31	0.00841	0	2012-12-31
000001	32	2013-12-31	22505600				1606536760000	2013-12-31	A	0.940752	2013-12-31	0.008051	0	2013-12-31
000001	29	2014-12-31	22569300				1891741000000	2014-12-31	A	0.940109	2014-12-31	0.009057	0	2014-12-31
000001	27	2015-12-31	21159800	1	43.8	2015-12	2186459000000	2015-12-31	A	0.935584	2015-12-31	0.008721	0	2015-12-31
000001	23	2016-12-31	15211100	1	43.2	2016-12	2507149000000	2016-12-31	A	0.931547	2016-12-31	0.007652	0	2016-12-31
000002	22	2012-12-31	38030000				2.96208e+11	2012-12-31	A	0.783163	2012-12-31	0.041348	0	2012-12-31
000002	22	2013-12-31	39810000				3.78802e+11	2013-12-31	A	0.77997	2013-12-31	0.038183	0	2013-12-31
000002	23	2014-12-31	26461000				4.79205e+11	2014-12-31	A	0.772046	2014-12-31	0.037937	0	2014-12-31
000002	17	2015-12-31	27051000	1	43.8	2015-12	5.08409e+11	2015-12-31	A	0.777015	2015-12-31	0.04245	0	2015-12-31
000002	17	2016-12-31	28763000	1	43.2	2016-12	6.11296e+11	2016-12-31	A	0.805367	2016-12-31	0.034129	0	2016-12-31
000004	17	2012-12-31	871900				1.96307e+08	2012-12-31	A	0.232528	2012-12-31	0.040506	0	2012-12-31
000004	14	2013-12-31	837200				1.92914e+08	2013-12-31	A	0.403239	2013-12-31	0.023938	0	2013-12-31
000004	14	2014-12-31	917600				2.42152e+08	2014-12-31	A	0.534754	2014-12-31	0.046189	0	2014-12-31
000004	12	2015-12-31	919300	1	43.8	2015-12	3.38283e+08	2015-12-31	A	0.590402	2015-12-31	0.0172	1	2015-12-31
000004	12	2016-12-31	854100	1	43.2	2016-12	3.98674e+08	2016-12-31	A	0.203456	2016-12-31	0.17753	1	2016-12-31
000006	16	2012-12-31	2400366				8.32197e+09	2012-12-31	A	0.620165	2012-12-31	0.067381	0	2012-12-31
000006	17	2013-12-31	2669502				9.34343e+09	2013-12-31	A	0.579972	2013-12-31	0.070024	0	2013-12-31
000006	17	2014-12-31	2998528				9.96816e+09	2014-12-31	A	0.64142	2014-12-31	0.043601	0	2014-12-31
000006	15	2015-12-31	2601000	1	43.8	2015-12	1.17532e+10	2015-12-31	A	0.646151	2015-12-31	0.034541		2015-12-31
000006	14	2016-12-31	3152100	1	43.2	2016-12	1.27035e+10	2016-12-31	A	0.610499	2016-12-31	0.061037		2016-12-31
000008	11	2012-12-31	676000				7.72366e+07	2012-12-31	A	0.118931	2012-12-31	0.063746	0	2012-12-31
000008	12	2013-12-31	1280000				6.1383e+08	2013-12-31	A	0.100605	2013-12-31	0.036318	0	2013-12-31
000008	12	2014-12-31	1280000				6.26626e+08	2014-12-31	A	0.112276	2014-12-31	0.011522	0	2014-12-31
000008	13	2015-12-31	5355000	1	43.8	2015-12	6.74028e+08	2015-12-31	A	0.189809	2015-12-31	0.052909	0	2015-12-31
000008	16	2016-12-31	6261600	1	43.2	2016-12	3.58935e+09	2016-12-31	A	0.246583	2016-12-31	0.064758	0	2016-12-31
000009	15	2012-12-31	3760600				1.17856e+10	2012-12-31	A	0.643669	2012-12-31	0.023331	1	2012-12-31
000009	17	2013-12-31	3409500				1.31713e+10	2013-12-31	A	0.628798	2013-12-31	0.03263	1	2013-12-31
000009	16	2014-12-31	6184900				1.36118e+10	2014-12-31	A	0.628934	2014-12-31	0.032091	1	2014-12-31
000009	16	2015-12-31	5209900	1	43.8	2015-12	1.47255e+10	2015-12-31	A	0.638202	2015-12-31	0.053324	1	2015-12-31
000009	17	2016-12-31	10132900	1	43.2	2016-12	1.81139e+10	2016-12-31	A	0.623791	2016-12-31	0.0194	1	2016-12-31
000010	14	2012-12-31	732460				2.38258e+08	2012-12-31	A	0.602239	2012-12-31	0.014986	0	2012-12-31
000010	16	2013-12-31	1320000				2.3978e+08	2013-12-31	A	0.358152	2013-12-31	0.003708	0	2013-12-31
000010	15	2014-12-31	2225200				1.02779e+09	2014-12-31	A	0.314128	2014-12-31	-0.093654	0	2014-12-31
000010	15	2015-12-31	2436100	1	43.8	2015-12	8.04218e+08	2015-12-31	A	0.579577	2015-12-31	0.003869	0	2015-12-31
000010	15	2016-12-31	2519900	1	43.2	2016-12	5.16218e+09	2016-12-31	A	0.544721	2016-12-31	0.008022	0	2016-12-31
000011	17	2012-12-31	2263898				3.49961e+09	2012-12-31	A	0.619304	2012-12-31	0.094875	0	2012-12-31
000011	17	2013-12-31	2546175				3.95071e+09	2013-12-31	A	0.534334	2013-12-31	0.077671	0	2013-12-31
000011	17	2014-12-31	2475100				3.87325e+09	2014-12-31	A	0.465632	2014-12-31	0.107512	0	2014-12-31
000011	16	2015-12-31	2207500	1	43.8	2015-12	3.88329e+09	2015-12-31	A	0.520347	2015-12-31	0.035806	0	2015-12-31
000011	16	2016-12-31	2087100	1	43.2	2016-12	4.37976e+09	2016-12-31	A	0.637636	2016-12-31	0.053327	0	2016-12-31
000012	16	2012-12-31	2268900				15281391077	2012-12-31	A	0.493004	2012-12-31	0.025796	1	2012-12-31
000012	16	2013-12-31	2947900				14335809746	2013-12-31	A	0.442868	2013-12-31	0.107516	0	2013-12-31
000012	18	2014-12-31	2823700				15078866777	2014-12-31	A	0.442985	2014-12-31	0.055877	0	2014-12-31
000012	12	2015-12-31	3072500	1	43.8	2015-12	15284388305	2015-12-31	A	0.511696	2015-12-31	0.034983	0	2015-12-31
000012	10	2016-12-31	980500	1	43.2	2016-12	15657180160	2016-12-31	A	0.525907	2016-12-31	0.046902	1	2016-12-31
000014	16	2012-12-31	2211900				1.79731e+09	2012-12-31	A	0.686526	2012-12-31	0.016419	0	2012-12-31
000014	17	2013-12-31	2227800				2.0205e+09	2013-12-31	A	0.649425	2013-12-31	0.018602	0	2013-12-31
000014	17	2014-12-31	2445000				1.89272e+09	2014-12-31	A	0.676601	2014-12-31	0.028069	0	2014-12-31
000014	17	2015-12-31	2188900	1	43.8	2015-12	2.23673e+09	2015-12-31	A	0.643892	2015-12-31	0.024607	0	2015-12-31
000014	17	2016-12-31	2633000	1	43.2	2016-12	2.17051e+09	2016-12-31	A	0.575952	2016-12-31	0.015537	0	2016-12-31
000016	18	2012-12-31	2213800				1.69065e+10	2012-12-31	A	0.743593	2012-12-31	0.002743	0	2012-12-31
000016	18	2013-12-31	2181000				1.65629e+10	2013-12-31	A	0.728132	2013-12-31	0.003801	0	2013-12-31
000016	17	2014-12-31	3132000				1.57433e+10	2014-12-31	A	0.743884	2014-12-31	0.003607	0	2014-12-31
000016	14	2015-12-31	4573900	1	43.8	2015-12	1.67794e+10	2015-12-31	A	0.784184	2015-12-31	-0.089531	1	2015-12-31
000016	15	2016-12-31	3766000	1	43.2	2016-12	1.42504e+10	2016-12-31	A	0.807546	2016-12-31	0.005346	1	2016-12-31
000017	16	2012-12-31	2107000				1.35747e+08	2012-12-31	A	11.5097	2012-12-31	-0.320485	0	2012-12-31
000017	13	2013-12-31	1168300				1.62649e+08	2013-12-31	A	0.949187	2013-12-31	10.4009	0	2013-12-31
000017	13	2014-12-31	1283000				1.51511e+08	2014-12-31	A	0.737887	2014-12-31	0.112314	0	2014-12-31
000017	12	2015-12-31	1586500	1	43.8	2015-12	5.14896e+07	2015-12-31	A	0.708077	2015-12-31	-0.002309	1	2015-12-31
000017	12	2016-12-31	1272400	1	43.2	2016-12	4.58691e+07	2016-12-31	A	0.680489	2016-12-31	0.071949	1	2016-12-31
000018	13	2012-12-31	710000				172238794	2012-12-31	A	0.316993	2012-12-31	-0.001438	1	2012-12-31
000018	13	2013-12-31	760000				172002557	2013-12-31	A	0.269328	2013-12-31	0.04604	1	2013-12-31
000018	13	2014-12-31	760000				170502789	2014-12-31	A	0.297661	2014-12-31	0.023247	1	2014-12-31
000018	15	2015-12-31	918000	1	43.8	2015-12	184418905	2015-12-31	A	0.681256	2015-12-31	0.08615	1	2015-12-31
000018	14	2016-12-31	918000	1	43.2	2016-12	4.01746e+09	2016-12-31	A	0.770794	2016-12-31	0.059114	1	2016-12-31
000019	17	2012-12-31	1780000				1.06196e+09	2012-12-31	A	0.177289	2012-12-31	0.060559	0	2012-12-31
000019	17	2013-12-31	1798700				1.22299e+09	2013-12-31	A	0.243113	2013-12-31	0.033827	0	2013-12-31
000019	17	2014-12-31	1706000				1.33664e+09	2014-12-31	A	0.139418	2014-12-31	0.012235	0	2014-12-31
000019	16	2015-12-31	1660000	1	43.8	2015-12	1.15461e+09	2015-12-31	A	0.09743	2015-12-31	-0.040511	0	2015-12-31
000019	16	2016-12-31	1801100	1	43.2	2016-12	1.06046e+09	2016-12-31	A	0.109292	2016-12-31	0.076489	0	2016-12-31
000020	11	2012-12-31	708200				6.68386e+08	2012-12-31	A	0.588963	2012-12-31	0.004756	1	2012-12-31
000020	13	2013-12-31	938800				6.81645e+08	2013-12-31	A	0.62581	2013-12-31	-0.008911	1	2013-12-31
000020	13	2014-12-31	986600				7.31348e+08	2014-12-31	A	0.758028	2014-12-31	0.006612	1	2014-12-31
000020	11	2015-12-31	952600	1	43.8	2015-12	1.16274e+09	2015-12-31	A	0.72819	2015-12-31	-0.003637	1	2015-12-31
000020	10	2016-12-31	1089600	1	43.2	2016-12	1.15499e+09	2016-12-31	A	0.494528	2016-12-31	0.008629	1	2016-12-31
000021	20	2012-12-31	13025000				1.03368e+10	2012-12-31	A	0.59178	2012-12-31	0.00083	0	2012-12-31
000021	20	2013-12-31	9027700				1.01814e+10	2013-12-31	A	0.638573	2013-12-31	0.011574	0	2013-12-31
000021	20	2014-12-31	12393200				1.37266e+10	2014-12-31	A	0.649905	2014-12-31	0.011111	0	2014-12-31
000021	20	2015-12-31	11849700	1	43.8	2015-12	1.44504e+10	2015-12-31	A	0.636919	2015-12-31	0.012601	0	2015-12-31
000021	17	2016-12-31	10888700	1	43.2	2016-12	1.43375e+10	2016-12-31	A	0.547908	2016-12-31	0.019095	0	2016-12-31
000022	19	2012-12-31	3430000				6540228435	2012-12-31	A	0.341554	2012-12-31	0.090806	0	2012-12-31
000022	19	2013-12-31	3630000				6781130450	2013-12-31	A	0.35642	2013-12-31	0.087454	0	2013-12-31
000022	20	2014-12-31	3443500				7.34653e+09	2014-12-31	A	0.297041	2014-12-31	0.076385	0	2014-12-31
000022	16	2015-12-31	3570000	1	43.8	2015-12	6.93582e+09	2015-12-31	A	0.243639	2015-12-31	0.094408		2015-12-31
000022	20	2016-12-31	3740000	1	43.2	2016-12	6.91377e+09	2016-12-31	A	0.148552	2016-12-31	0.101178	0	2016-12-31
000024	24	2012-12-31	7232500				79666494368	2012-12-31	A	0.730403	2012-12-31	0.039172	0	2012-12-31
000024	25	2013-12-31	9782000				1.09197e+11	2013-12-31	A	0.709661	2013-12-31	0.041094	0	2013-12-31
000024	26	2014-12-31	10827600				1.3404e+11	2014-12-31	A	0.711609	2014-12-31	0.036323	0	2014-12-31
000025	17	2012-12-31	1587577				5.70693e+08	2012-12-31	A	0.688234	2012-12-31	0.001507	0	2012-12-31
000025	18	2013-12-31	1953200				644911292	2013-12-31	A	0.709393	2013-12-31	0.004305	0	2013-12-31
000025	17	2014-12-31	1918400				7.00998e+08	2014-12-31	A	0.749071	2014-12-31	0.010624	0	2014-12-31
000025	18	2015-12-31	2012100	1	43.8	2015-12	8.06325e+08	2015-12-31	A	0.248214	2015-12-31	0.03657	0	2015-12-31
000025	18	2016-12-31	2274100	1	43.2	2016-12	1.16867e+09	2016-12-31	A	0.235883	2016-12-31	0.023228	0	2016-12-31
000026	17	2012-12-31	5227000				2.89578e+09	2012-12-31	A	0.564416	2012-12-31	0.034766	0	2012-12-31
000026	16	2013-12-31	5065000				3.32676e+09	2013-12-31	A	0.56759	2013-12-31	0.036565	0	2013-12-31
000026	17	2014-12-31	4817400				3.5587e+09	2014-12-31	A	0.552603	2014-12-31	0.039943	0	2014-12-31
000026	17	2015-12-31	4892900	1	43.8	2015-12	3.65778e+09	2015-12-31	A	0.457733	2015-12-31	0.028739	0	2015-12-31
000026	19	2016-12-31	4983800	1	43.2	2016-12	4.24667e+09	2016-12-31	A	0.406989	2016-12-31	0.02756	0	2016-12-31
000027	22	2012-12-31	2948700				3.15091e+10	2012-12-31	A	0.457686	2012-12-31	0.035121	0	2012-12-31
000027	22	2013-12-31	2553600				3.23592e+10	2013-12-31	A	0.435835	2013-12-31	0.052005	0	2013-12-31
000027	22	2014-12-31	2694500				3.33935e+10	2014-12-31	A	0.470503	2014-12-31	0.060771	0	2014-12-31
000027	22	2015-12-31	3534600	1	43.8	2015-12	3.84414e+10	2015-12-31	A	0.571741	2015-12-31	0.035436	0	2015-12-31
000027	23	2016-12-31	2876700	1	43.2	2016-12	5.80674e+10	2016-12-31	A	0.592068	2016-12-31	0.023112		2016-12-31
000028	20	2012-12-31	4119500				7.66576e+09	2012-12-31	A	0.802164	2012-12-31	0.052032	0	2012-12-31
000028	19	2013-12-31	4720000				9.29584e+09	2013-12-31	A	0.790499	2013-12-31	0.048311	0	2013-12-31
000028	19	2014-12-31	4940000				1.10579e+10	2014-12-31	A	0.621854	2014-12-31	0.052213	0	2014-12-31
000028	18	2015-12-31	4750000	1	43.8	2015-12	1.28289e+10	2015-12-31	A	0.578883	2015-12-31	0.059565	0	2015-12-31
000028	16	2016-12-31	4790000	1	43.2	2016-12	1.32183e+10	2016-12-31	A	0.581754	2016-12-31	0.060146	0	2016-12-31
000029	18	2012-12-31	1924000				3.23613e+09	2012-12-31	A	0.594074	2012-12-31	0.02878	0	2012-12-31
000029	18	2013-12-31	1956000				3.71277e+09	2013-12-31	A	0.588383	2013-12-31	0.054167	0	2013-12-31
000029	18	2014-12-31	2420900				4.2151e+09	2014-12-31	A	0.535301	2014-12-31	0.068126	0	2014-12-31
000029	18	2015-12-31	2483300	1	43.8	2015-12	4.3751e+09	2015-12-31	A	0.472851	2015-12-31	0.072027	0	2015-12-31
000029	18	2016-12-31	2306700	1	43.2	2016-12	4.17994e+09	2016-12-31	A	0.335385	2016-12-31	0.082284	0	2016-12-31
000030	10	2012-12-31	282000				6.61693e+07	2012-12-31	A	1.06695	2012-12-31	-0.149922	1	2012-12-31
000030	15	2013-12-31	1990700				2.46062e+07	2013-12-31	A	0.402571	2013-12-31	0.083031	0	2013-12-31
000030	17	2014-12-31	1639000				7.11035e+09	2014-12-31	A	0.345046	2014-12-31	0.092477	0	2014-12-31
000030	18	2015-12-31	2160000	1	43.8	2015-12	7271114435	2015-12-31	A	0.343888	2015-12-31	0.064925	0	2015-12-31
000030	17	2016-12-31	2120000	1	43.2	2016-12	8.08538e+09	2016-12-31	A	0.3635	2016-12-31	0.074575	0	2016-12-31
000031	20	2012-12-31	4268400				3.26026e+10	2012-12-31	A	0.782565	2012-12-31	0.019532	0	2012-12-31
000031	19	2013-12-31	3585900				3.48386e+10	2013-12-31	A	0.779069	2013-12-31	0.022639	0	2013-12-31
000031	19	2014-12-31	3906400				4.06027e+10	2014-12-31	A	0.769711	2014-12-31	0.019494	0	2014-12-31
000031	19	2015-12-31	4448500	1	43.8	2015-12	4.63115e+10	2015-12-31	A	0.79961	2015-12-31	0.018098	0	2015-12-31
000031	17	2016-12-31	4470700	1	43.2	2016-12	5.53217e+10	2016-12-31	A	0.815795	2016-12-31	0.021761	0	2016-12-31
000032	18	2012-12-31	2438200				1.57422e+09	2012-12-31	A	0.380335	2012-12-31	0.105781	0	2012-12-31
000032	18	2013-12-31	1841700				1692009584	2013-12-31	A	0.32395	2013-12-31	0.009998	0	2013-12-31
000032	19	2014-12-31	2502600				1.50141e+09	2014-12-31	A	0.460739	2014-12-31	0.034649		2014-12-31
000032	19	2015-12-31	1690000	1	43.8	2015-12	2.76692e+09	2015-12-31	A	0.290364	2015-12-31	0.023268		2015-12-31
000032	20	2016-12-31	2088500	1	43.2	2016-12	2.12574e+09	2016-12-31	A	0.20752	2016-12-31	0.0234	0	2016-12-31
000033	15	2012-12-31	2212000				5.15934e+08	2012-12-31	A	0.428603	2012-12-31	-0.054234	1	2012-12-31
000033	15	2013-12-31	3022000				4.69706e+08	2013-12-31	A	0.518756	2013-12-31	0.006171	1	2013-12-31
000033	14	2014-12-31	2752600				5.64942e+08	2014-12-31	A	1.41103	2014-12-31	-0.96238	1	2014-12-31
000033	15	2015-12-31	1771800	1	43.8	2015-12	4.67105e+08	2015-12-31	A	0.977342	2015-12-31	0.164268	1	2015-12-31
000033	14	2016-12-31	2937300	1	43.2	2016-12	4.24384e+08	2016-12-31	A	0.928519	2016-12-31	0.017499	1	2016-12-31
000034	12	2012-12-31	1700000				2.07619e+08	2012-12-31	A	0.538522	2012-12-31	0.020743	1	2012-12-31
000034	14	2013-12-31	2164000				1.93552e+08	2013-12-31	A	0.719504	2013-12-31	0.044332	1	2013-12-31
000034	14	2014-12-31	2810000				3.78211e+08	2014-12-31	A	0.641221	2014-12-31	0.13315	1	2014-12-31
000034	14	2015-12-31	3170000	1	43.8	2015-12	4.61668e+08	2015-12-31	A	0.582597	2015-12-31	0.047685	1	2015-12-31
000034	17	2016-12-31	5431300	1	43.2	2016-12	4.48008e+08	2016-12-31	A	0.844418	2016-12-31	0.023641	0	2016-12-31
000035	11	2012-12-31	455000				6.36494e+08	2012-12-31	A	7.03434	2012-12-31	-2.06576	1	2012-12-31
000035	11	2013-12-31	401000				3.07903e+08	2013-12-31	A	-0.194698	2013-12-31	108.366	1	2013-12-31
000035	15	2014-12-31	440000				1.04419e+07	2014-12-31	A	0.504266	2014-12-31	0.053484	0	2014-12-31
000035	17	2015-12-31	860000	1	43.8	2015-12	3.27229e+09	2015-12-31	A	0.579366	2015-12-31	0.051874	0	2015-12-31
000035	17	2016-12-31	860000	1	43.2	2016-12	4.39902e+09	2016-12-31	A	0.65617	2016-12-31	0.035296	0	2016-12-31
000036	15	2012-12-31	939100				3.86228e+09	2012-12-31	A	0.430298	2012-12-31	0.020232	0	2012-12-31
000036	18	2013-12-31	1220000				4.26724e+09	2013-12-31	A	0.395484	2013-12-31	0.027381	0	2013-12-31
000036	19	2014-12-31	1260000				4.19589e+09	2014-12-31	A	0.454282	2014-12-31	0.006596	0	2014-12-31
000036	19	2015-12-31	1380000	1	43.8	2015-12	4.56893e+09	2015-12-31	A	0.584915	2015-12-31	0.01465	0	2015-12-31
000036	18	2016-12-31	1170000	1	43.2	2016-12	6.46374e+09	2016-12-31	A	0.586168	2016-12-31	0.139128	0	2016-12-31
000037	29	2012-12-31	1926700				5.45275e+09	2012-12-31	A	0.688802	2012-12-31	-0.04245	0	2012-12-31
000037	30	2013-12-31	2059300				5.53607e+09	2013-12-31	A	0.669176	2013-12-31	0.013488	0	2013-12-31
000037	30	2014-12-31	2020100				5.44029e+09	2014-12-31	A	0.727446	2014-12-31	-0.083386	0	2014-12-31
000037	27	2015-12-31	1994000	1	43.8	2015-12	5.05642e+09	2015-12-31	A	0.880147	2015-12-31	-0.181081	0	2015-12-31
000037	27	2016-12-31	2178400	1	43.2	2016-12	4.57985e+09	2016-12-31	A	0.536181	2016-12-31	0.289836	0	2016-12-31
000038	12	2012-12-31	683700				6.30465e+08	2012-12-31	A	0.682689	2012-12-31	0.004569	1	2012-12-31
000038	12	2013-12-31	540500				6.10156e+08	2013-12-31	A	0.703714	2013-12-31	0.00427	1	2013-12-31
000038	12	2014-12-31	475400				6.80916e+08	2014-12-31	A	0.785173	2014-12-31	-0.080433	1	2014-12-31
000038	12	2015-12-31	472400	1	43.8	2015-12	6.83293e+08	2015-12-31	A	0.792083	2015-12-31	0.010825	0	2015-12-31
000038	14	2016-12-31	852400	1	43.2	2016-12	7.44778e+08	2016-12-31	A	0.200153	2016-12-31	0.037612	0	2016-12-31
000039	20	2012-12-31	17692000				64361714000	2012-12-31	A	0.648892	2012-12-31	0.030645	0	2012-12-31
000039	19	2013-12-31	16753000				62992380000	2013-12-31	A	0.662616	2013-12-31	0.036285	0	2013-12-31
000039	20	2014-12-31	14718000				72605972000	2014-12-31	A	0.689185	2014-12-31	0.034564	0	2014-12-31
000039	19	2015-12-31	14247000	1	43.8	2015-12	87776181000	2015-12-31	A	0.667536	2015-12-31	0.02128	0	2015-12-31
000039	20	2016-12-31	11393000	1	43.2	2016-12	106763171000	2016-12-31	A	0.685954	2016-12-31	0.005898	0	2016-12-31
000040	17	2012-12-31	1952780				1.88814e+09	2012-12-31	A	0.593918	2012-12-31	0.067669	0	2012-12-31
000040	19	2013-12-31	4842500				2.86835e+09	2013-12-31	A	0.683762	2013-12-31	0.025972	0	2013-12-31
000040	18	2014-12-31	2530000				3.96058e+09	2014-12-31	A	0.702902	2014-12-31	0.012453	0	2014-12-31
000040	18	2015-12-31	1664000	1	43.8	2015-12	4.26981e+09	2015-12-31	A	0.804167	2015-12-31	0.009166	1	2015-12-31
000040	18	2016-12-31	2008000	1	43.2	2016-12	6.76891e+09	2016-12-31	A	0.365806	2016-12-31	0.010142	1	2016-12-31
000042	17	2012-12-31	2051700				7.14763e+09	2012-12-31	A	0.613915	2012-12-31	0.054795	0	2012-12-31
000042	17	2013-12-31	2038700				7.51671e+09	2013-12-31	A	0.616542	2013-12-31	0.050699	0	2013-12-31
000042	20	2014-12-31	3897800				7.99817e+09	2014-12-31	A	0.796201	2014-12-31	0.01887	1	2014-12-31
000042	20	2015-12-31	7736600	1	43.8	2015-12	1.61963e+10	2015-12-31	A	0.771898	2015-12-31	0.01624	1	2015-12-31
000042	21	2016-12-31	10183500	1	43.2	2016-12	2.46214e+10	2016-12-31	A	0.799012	2016-12-31	0.007597	1	2016-12-31
000043	22	2012-12-31	5846206				1.10852e+10	2012-12-31	A	0.720261	2012-12-31	0.030188	0	2012-12-31
000043	19	2013-12-31	5136900				1.44261e+10	2013-12-31	A	0.767877	2013-12-31	0.028187	0	2013-12-31
000043	17	2014-12-31	6264600				1.7718e+10	2014-12-31	A	0.79297	2014-12-31	0.023901	0	2014-12-31
000043	19	2015-12-31	6925100	1	43.8	2015-12	2.00684e+10	2015-12-31	A	0.794793	2015-12-31	0.016202	0	2015-12-31
000043	19	2016-12-31	4200000	1	43.2	2016-12	2.2881e+10	2016-12-31	A	0.78246	2016-12-31	0.006318	0	2016-12-31
000045	17	2012-12-31	1994000				1.80823e+09	2012-12-31	A	0.307152	2012-12-31	-0.043064	0	2012-12-31
000045	16	2013-12-31	2038200				1.88066e+09	2013-12-31	A	0.194236	2013-12-31	0.016559	0	2013-12-31
000045	16	2014-12-31	2024300				2.85176e+09	2014-12-31	A	0.221956	2014-12-31	-0.040241	0	2014-12-31
000045	14	2015-12-31	1612500	1	43.8	2015-12	2.82278e+09	2015-12-31	A	0.267673	2015-12-31	0.002862	1	2015-12-31
000045	13	2016-12-31	1732100	1	43.2	2016-12	2.96939e+09	2016-12-31	A	0.164936	2016-12-31	-0.021184	1	2016-12-31
000048	16	2012-12-31	1567700				1261131991	2012-12-31	A	0.592418	2012-12-31	0.024975	1	2012-12-31
000048	17	2013-12-31	2248000				1.21173e+09	2013-12-31	A	0.636463	2013-12-31	-0.007469	1	2013-12-31
000048	19	2014-12-31	6665300				1.33057e+09	2014-12-31	A	0.695063	2014-12-31	0.060601	0	2014-12-31
000048	18	2015-12-31	4506100	1	43.8	2015-12	1.98294e+09	2015-12-31	A	0.58659	2015-12-31	0.108088	0	2015-12-31
000048	18	2016-12-31	3980000	1	43.2	2016-12	1.9408e+09	2016-12-31	A	0.578484	2016-12-31	0.003064	0	2016-12-31
000049	13	2012-12-31	6916300				1.41929e+09	2012-12-31	A	0.750595	2012-12-31	0.091728		2012-12-31
000049	13	2013-12-31	8217900				1.86127e+09	2013-12-31	A	0.806481	2013-12-31	0.081587	0	2013-12-31
000049	13	2014-12-31	3352400				3.37109e+09	2014-12-31	A	0.803558	2014-12-31	0.066918	0	2014-12-31
000049	14	2015-12-31	4673700	1	43.8	2015-12	4.6756e+09	2015-12-31	A	0.647971	2015-12-31	0.090548	0	2015-12-31
000049	14	2016-12-31	4601400	1	43.2	2016-12	3.40257e+09	2016-12-31	A	0.708479	2016-12-31	0.067956	0	2016-12-31
000050	19	2012-12-31	4860000				8052164501	2012-12-31	A	0.608351	2012-12-31	0.017629	0	2012-12-31
000050	21	2013-12-31	6210000				7803188441	2013-12-31	A	0.588088	2013-12-31	0.035796	0	2013-12-31
000050	21	2014-12-31	6760000				7976761304	2014-12-31	A	0.454445	2014-12-31	0.043774	0	2014-12-31
000050	20	2015-12-31	7020000	1	43.8	2015-12	15692498583	2015-12-31	A	0.387465	2015-12-31	0.025687	0	2015-12-31
000050	21	2016-12-31	7250000	1	43.2	2016-12	21628692218	2016-12-31	A	0.365342	2016-12-31	0.026254	0	2016-12-31
000055	13	2012-12-31	2382005				2.16333e+09	2012-12-31	A	0.502397	2012-12-31	0.002768	1	2012-12-31
000055	13	2013-12-31	2628900				2.3278e+09	2013-12-31	A	0.5322	2013-12-31	0.031313	1	2013-12-31
000055	12	2014-12-31	3460100				2.59956e+09	2014-12-31	A	0.644927	2014-12-31	0.025306	1	2014-12-31
000055	12	2015-12-31	3647100	1	43.8	2015-12	3.66272e+09	2015-12-31	A	0.701165	2015-12-31	0.015281	1	2015-12-31
000055	12	2016-12-31	3681900	1	43.2	2016-12	4.46415e+09	2016-12-31	A	0.660779	2016-12-31	0.096653	1	2016-12-31
000056	16	2012-12-31	3022700				1.54079e+09	2012-12-31	A	1.20186	2012-12-31	-0.008023	0	2012-12-31
000056	15	2013-12-31	4196000				2.00648e+09	2013-12-31	A	0.555532	2013-12-31	0.496373	0	2013-12-31
000056	14	2014-12-31	5051700				7803283696	2014-12-31	A	0.628363	2014-12-31	-0.068953	0	2014-12-31
000056	10	2015-12-31	4764700	1	43.8	2015-12	7.87196e+09	2015-12-31	A	0.374701	2015-12-31	0.004796	0	2015-12-31
000056	15	2016-12-31	5838100	1	43.2	2016-12	7.99571e+09	2016-12-31	A	0.482337	2016-12-31	0.01094	0	2016-12-31
000058	15	2012-12-31	1823600				1.67358e+09	2012-12-31	A	0.211593	2012-12-31	0.031747	0	2012-12-31
000058	15	2013-12-31	2112100				1.7407e+09	2013-12-31	A	0.327471	2013-12-31	0.034099	0	2013-12-31
000058	15	2014-12-31	2364900				2.13494e+09	2014-12-31	A	0.437772	2014-12-31	0.02958	0	2014-12-31
000058	15	2015-12-31	2251100	1	43.8	2015-12	2.65972e+09	2015-12-31	A	0.357337	2015-12-31	0.041294	0	2015-12-31
000058	16	2016-12-31	2268200	1	43.2	2016-12	2.61466e+09	2016-12-31	A	0.309922	2016-12-31	0.055814	0	2016-12-31
000059	18	2012-12-31	2254000				2.85364e+10	2012-12-31	A	0.774421	2012-12-31	0.000609	0	2012-12-31
000059	16	2013-12-31	2146900				3.27533e+10	2013-12-31	A	0.745773	2013-12-31	-0.005695	0	2013-12-31
000059	18	2014-12-31	1436700				2.8444e+10	2014-12-31	A	0.725987	2014-12-31	-0.042954	0	2014-12-31
000059	18	2015-12-31	1208300	1	43.8	2015-12	3.45976e+10	2015-12-31	A	0.691936	2015-12-31	0.012117	1	2015-12-31
000059	15	2016-12-31	2524700	1	43.2	2016-12	2.99203e+10	2016-12-31	A	0.646672	2016-12-31	0.058913	1	2016-12-31
000060	21	2012-12-31	6279031				1.40424e+10	2012-12-31	A	0.495988	2012-12-31	0.037944	0	2012-12-31
000060	19	2013-12-31	6634600				1.40732e+10	2013-12-31	A	0.561427	2013-12-31	0.02914	0	2013-12-31
000060	19	2014-12-31	5710100				1.44497e+10	2014-12-31	A	0.540798	2014-12-31	0.038741	0	2014-12-31
000060	18	2015-12-31	5643700	1	43.8	2015-12	1.42158e+10	2015-12-31	A	0.503239	2015-12-31	0.016415	0	2015-12-31
000060	21	2016-12-31	6050200	1	43.2	2016-12	1.58828e+10	2016-12-31	A	0.515829	2016-12-31	0.020149	0	2016-12-31
000061	22	2012-12-31	1369317				9.46894e+09	2012-12-31	A	0.593047	2012-12-31	0.009888	0	2012-12-31
000061	22	2013-12-31	2351911				1.06166e+10	2013-12-31	A	0.499835	2013-12-31	0.01766	0	2013-12-31
000061	21	2014-12-31	2123781				1.22234e+10	2014-12-31	A	0.554065	2014-12-31	0.009808	0	2014-12-31
000061	22	2015-12-31	2182863	1	43.8	2015-12	1.38052e+10	2015-12-31	A	0.622803	2015-12-31	0.002744	0	2015-12-31
000061	21	2016-12-31	3180300	1	43.2	2016-12	1.61315e+10	2016-12-31	A	0.637762	2016-12-31	0.005407	0	2016-12-31
000062	15	2012-12-31	2193400				4.6638e+09	2012-12-31	A	0.679874	2012-12-31	0.056602	0	2012-12-31
000062	14	2013-12-31	2620200				4.99795e+09	2013-12-31	A	0.588971	2013-12-31	0.083314	0	2013-12-31
000062	14	2014-12-31	2894500				4.87348e+09	2014-12-31	A	0.411927	2014-12-31	0.116519	1	2014-12-31
000062	15	2015-12-31	3467000	1	43.8	2015-12	4.04614e+09	2015-12-31	A	0.404929	2015-12-31	0.060448	1	2015-12-31
000062	15	2016-12-31	4825100	1	43.2	2016-12	6.18236e+09	2016-12-31	A	0.410328	2016-12-31	0.063531	1	2016-12-31
000063	37	2012-12-31	2599000				105368114000	2012-12-31	A	0.789302	2012-12-31	-0.024241	0	2012-12-31
000063	34	2013-12-31	9452000				107446306000	2013-12-31	A	0.763931	2013-12-31	0.014325	0	2013-12-31
000063	36	2014-12-31	16978000				100079497000	2014-12-31	A	0.752458	2014-12-31	0.025681	0	2014-12-31
000063	35	2015-12-31	24231000	1	43.8	2015-12	106214196000	2015-12-31	A	0.641433	2015-12-31	0.030938	0	2015-12-31
000063	26	2016-12-31	18853000	1	43.2	2016-12	120893897000	2016-12-31	A	0.711347	2016-12-31	-0.00994	1	2016-12-31
000065	18	2012-12-31	2645800				2.33014e+09	2012-12-31	A	0.756321	2012-12-31	0.044885	0	2012-12-31
000065	18	2013-12-31	2642300				3189577968	2013-12-31	A	0.757927	2013-12-31	0.049207	0	2013-12-31
000065	19	2014-12-31	2453600				3.98252e+09	2014-12-31	A	0.75983	2014-12-31	0.045613	0	2014-12-31
000065	17	2015-12-31	2740000	1	43.8	2015-12	4.91798e+09	2015-12-31	A	0.672985	2015-12-31	0.034824	0	2015-12-31
000065	18	2016-12-31	3018500	1	43.2	2016-12	6.61755e+09	2016-12-31	A	0.698646	2016-12-31	0.04349	0	2016-12-31
000066	17	2012-12-31	2554400				3.28003e+10	2012-12-31	A	0.738523	2012-12-31	0.002436	0	2012-12-31
000066	17	2013-12-31	2419100				3.91836e+10	2013-12-31	A	0.77851	2013-12-31	-0.019448	0	2013-12-31
000066	17	2014-12-31	3137600				3.92255e+10	2014-12-31	A	0.791154	2014-12-31	-0.008379	0	2014-12-31
000066	15	2015-12-31	3280000	1	43.8	2015-12	4.05517e+10	2015-12-31	A	0.779422	2015-12-31	-0.004937	0	2015-12-31
000066	17	2016-12-31	3019700	1	43.2	2016-12	3.94561e+10	2016-12-31	A	0.767378	2016-12-31	0.005253	0	2016-12-31
000068	13	2012-12-31	860800				3.92778e+08	2012-12-31	A	0.453366	2012-12-31	0.007428	0	2012-12-31
000068	15	2013-12-31	1171500				426257897	2013-12-31	A	0.669023	2013-12-31	-0.062883	0	2013-12-31
000068	18	2014-12-31	1667000				5.91598e+08	2014-12-31	A	0.723252	2014-12-31	-0.250484	0	2014-12-31
000068	19	2015-12-31	1674800	1	43.8	2015-12	4.20735e+08	2015-12-31	A	0.125987	2015-12-31	0.010732	0	2015-12-31
000068	21	2016-12-31	2817400	1	43.2	2016-12	7.57878e+08	2016-12-31	A	0.390353	2016-12-31	0.00664	0	2016-12-31
000069	19	2012-12-31	3501200				6.27618e+10	2012-12-31	A	0.699528	2012-12-31	0.055572	0	2012-12-31
000069	18	2013-12-31	4117044				7.29982e+10	2013-12-31	A	0.685297	2013-12-31	0.056398	0	2013-12-31
000069	17	2014-12-31	3938530				8.78788e+10	2014-12-31	A	0.660105	2014-12-31	0.058928	0	2014-12-31
000069	16	2015-12-31	4477028	1	43.8	2015-12	9.48754e+10	2015-12-31	A	0.634098	2015-12-31	0.045489	0	2015-12-31
000069	16	2016-12-31	3696622	1	43.2	2016-12	1.15266e+11	2016-12-31	A	0.671215	2016-12-31	0.049957	0	2016-12-31
000070	18	2012-12-31	1991723				1.82034e+09	2012-12-31	A	0.509238	2012-12-31	0.027426	0	2012-12-31
000070	17	2013-12-31	2179100				1.99167e+09	2013-12-31	A	0.482769	2013-12-31	0.028579	0	2013-12-31
000070	17	2014-12-31	2297000				2.25347e+09	2014-12-31	A	0.51634	2014-12-31	0.02715	0	2014-12-31
000070	17	2015-12-31	2411300	1	43.8	2015-12	2.60814e+09	2015-12-31	A	0.64449	2015-12-31	-0.071878	0	2015-12-31
000070	17	2016-12-31	2623500	1	43.2	2016-12	3.96462e+09	2016-12-31	A	0.6724	2016-12-31	0.028812	0	2016-12-31
000078	16	2012-12-31	2650000				4.83532e+09	2012-12-31	A	0.819737	2012-12-31	0.017239	0	2012-12-31
000078	14	2013-12-31	2350000				5.86352e+09	2013-12-31	A	0.764565	2013-12-31	0.028595	0	2013-12-31
000078	15	2014-12-31	2350000				8.01924e+09	2014-12-31	A	0.814926	2014-12-31	0.008683	0	2014-12-31
000078	15	2015-12-31	2790000	1	43.8	2015-12	9.63171e+09	2015-12-31	A	0.832078	2015-12-31	0.040627	0	2015-12-31
000078	11	2016-12-31	2508500	1	43.2	2016-12	1.27623e+10	2016-12-31	A	0.647212	2016-12-31	0.02994	0	2016-12-31
000088	16	2012-12-31	1403420				5.41418e+09	2012-12-31	A	0.074929	2012-12-31	0.083906	0	2012-12-31
000088	15	2013-12-31	1325500				5.29264e+09	2013-12-31	A	0.085955	2013-12-31	0.076022	0	2013-12-31
000088	17	2014-12-31	1557700				5.58708e+09	2014-12-31	A	0.188218	2014-12-31	0.069362	0	2014-12-31
000088	17	2015-12-31	1566500	1	43.8	2015-12	6.82595e+09	2015-12-31	A	0.229364	2015-12-31	0.066338	0	2015-12-31
000088	16	2016-12-31	1562100	1	43.2	2016-12	7.87883e+09	2016-12-31	A	0.215342	2016-12-31	0.046601	0	2016-12-31
000089	18	2012-12-31	1950000				9.16406e+09	2012-12-31	A	0.293495	2012-12-31	0.056383	0	2012-12-31
000089	18	2013-12-31	1925000				1.04025e+10	2013-12-31	A	0.341296	2013-12-31	0.042916	0	2013-12-31
000089	19	2014-12-31	2100000				1.18613e+10	2014-12-31	A	0.376038	2014-12-31	0.021752	0	2014-12-31
000089	18	2015-12-31	2201300	1	43.8	2015-12	1.26976e+10	2015-12-31	A	0.142207	2015-12-31	0.044579	0	2015-12-31
000089	18	2016-12-31	2236800	1	43.2	2016-12	11955019714	2016-12-31	A	0.141008	2016-12-31	0.046071	0	2016-12-31
000090	15	2012-12-31	2427099				7.50025e+09	2012-12-31	A	0.624482	2012-12-31	0.02916	0	2012-12-31
000090	13	2013-12-31	2742198				8.57828e+09	2013-12-31	A	0.655718	2013-12-31	0.038648	0	2013-12-31
000090	16	2014-12-31	2813794				9.79152e+09	2014-12-31	A	0.664769	2014-12-31	0.038224	0	2014-12-31
000090	16	2015-12-31	2919429	1	43.8	2015-12	1.10273e+10	2015-12-31	A	0.625577	2015-12-31	0.023703	0	2015-12-31
000090	16	2016-12-31	3912900	1	43.2	2016-12	16553824056	2016-12-31	A	0.671569	2016-12-31	0.023127	0	2016-12-31
000096	16	2012-12-31	2702800				1.98978e+09	2012-12-31	A	0.09312	2012-12-31	0.010561	0	2012-12-31
000096	17	2013-12-31	3738000				1.9901e+09	2013-12-31	A	0.085742	2013-12-31	0.033357	0	2013-12-31
000096	17	2014-12-31	3855300				2.04836e+09	2014-12-31	A	0.070359	2014-12-31	0.021448	0	2014-12-31
000096	19	2015-12-31	3790500	1	43.8	2015-12	2.03306e+09	2015-12-31	A	0.089219	2015-12-31	0.06737	0	2015-12-31
000096	18	2016-12-31	4101500	1	43.2	2016-12	2.21705e+09	2016-12-31	A	0.051592	2016-12-31	0.122159	0	2016-12-31
000099	25	2012-12-31	4156400				2.71093e+09	2012-12-31	A	0.435512	2012-12-31	0.041085	0	2012-12-31
000099	25	2013-12-31	4411200				3.53103e+09	2013-12-31	A	0.360138	2013-12-31	0.050666	0	2013-12-31
000099	24	2014-12-31	5499500				3.83999e+09	2014-12-31	A	0.388661	2014-12-31	0.046189	0	2014-12-31
000099	24	2015-12-31	5444200	1	43.8	2015-12	4.45444e+09	2015-12-31	A	0.432835	2015-12-31	0.034962	0	2015-12-31
000099	21	2016-12-31	5950300	1	43.2	2016-12	4.96176e+09	2016-12-31	A	0.412218	2016-12-31	0.018331	0	2016-12-31
000100	16	2012-12-31	11524900				74014316000	2012-12-31	A	0.74628	2012-12-31	0.01596	0	2012-12-31
000100	16	2013-12-31	12139800				79744793000	2013-12-31	A	0.744391	2013-12-31	0.036945	0	2013-12-31
000100	17	2014-12-31	12727200				78080637000	2014-12-31	A	0.710795	2014-12-31	0.045574	0	2014-12-31
000100	19	2015-12-31	14430200	1	43.8	2015-12	92876886000	2015-12-31	A	0.663286	2015-12-31	0.028903	0	2015-12-31
000100	19	2016-12-31	19108000	1	43.2	2016-12	111754821000	2016-12-31	A	0.689087	2016-12-31	0.014528	0	2016-12-31
000151	15	2012-12-31	1447313				1.18518e+09	2012-12-31	A	0.45525	2012-12-31	0.026474	0	2012-12-31
000151	16	2013-12-31	1448216				1.66586e+09	2013-12-31	A	0.606677	2013-12-31	0.037169	0	2013-12-31
000151	15	2014-12-31	2902688				2.48991e+09	2014-12-31	A	0.656582	2014-12-31	0.038599	0	2014-12-31
000151	15	2015-12-31	2621900	1	43.8	2015-12	2.91964e+09	2015-12-31	A	0.579701	2015-12-31	0.055603	0	2015-12-31
000151	15	2016-12-31	3022900	1	43.2	2016-12	2.41567e+09	2016-12-31	A	0.517535	2016-12-31	0.048767	0	2016-12-31
000153	17	2012-12-31	940000				1.31823e+09	2012-12-31	A	0.465688	2012-12-31	0.012473	0	2012-12-31
000153	17	2013-12-31	1223400				1.45049e+09	2013-12-31	A	0.467801	2013-12-31	0.013724	0	2013-12-31
000153	16	2014-12-31	1431300				1.98102e+09	2014-12-31	A	0.487414	2014-12-31	0.018376	0	2014-12-31
000153	16	2015-12-31	1267100	1	43.8	2015-12	2.23753e+09	2015-12-31	A	0.486291	2015-12-31	0.01365	0	2015-12-31
000153	14	2016-12-31	1436600	1	43.2	2016-12	2.30528e+09	2016-12-31	A	0.537108	2016-12-31	0.018355	0	2016-12-31
000155	13	2012-12-31	371100				3.11001e+09	2012-12-31	A	0.536233	2012-12-31	0.000493	0	2012-12-31
000155	13	2013-12-31	468700				3.15488e+09	2013-12-31	A	0.74215	2013-12-31	-0.242736	0	2013-12-31
000155	13	2014-12-31	426400				2.93345e+09	2014-12-31	A	1.64989	2014-12-31	-1.21989	0	2014-12-31
000155	12	2015-12-31	424500	1	43.8	2015-12	1.34995e+09	2015-12-31	A	3.2619	2015-12-31	-0.987166		2015-12-31
000155	11	2016-12-31	652700	1	43.2	2016-12	7.1981e+08	2016-12-31	A	0.030155	2016-12-31	0.294072	0	2016-12-31
000156	23	2012-12-31	2508400				2.86455e+08	2012-12-31	A	0.74873	2012-12-31	0.051362	1	2012-12-31
000156	22	2013-12-31	2752200				3.38357e+09	2013-12-31	A	0.643314	2013-12-31	0.05024	1	2013-12-31
000156	22	2014-12-31	3746000				5.08453e+09	2014-12-31	A	0.602917	2014-12-31	0.069064	1	2014-12-31
000156	29	2015-12-31	4190000	1	43.8	2015-12	5.55818e+09	2015-12-31	A	0.269583	2015-12-31	0.042018	0	2015-12-31
000156	25	2016-12-31	4390000	1	43.2	2016-12	1.2675e+10	2016-12-31	A	0.279278	2016-12-31	0.0428	0	2016-12-31
000157	29	2012-12-31	6300000				7.15818e+10	2012-12-31	A	0.53707	2012-12-31	0.084619	1	2012-12-31
000157	28	2013-12-31	6300000				88974460000	2013-12-31	A	0.530345	2013-12-31	0.044137	1	2013-12-31
000157	28	2014-12-31	4850000				8.95372e+10	2014-12-31	A	0.56006	2014-12-31	0.006697	1	2014-12-31
000157	26	2015-12-31	3400000	1	43.8	2015-12	9.3758e+10	2015-12-31	A	0.566712	2015-12-31	0.000973	1	2015-12-31
000157	27	2016-12-31	7100000	1	43.2	2016-12	9.3723e+10	2016-12-31	A	0.576009	2016-12-31	-0.01015	1	2016-12-31
000158	18	2012-12-31	219000				5.29111e+09	2012-12-31	A	0.575353	2012-12-31	0.002047	0	2012-12-31
000158	18	2013-12-31	441300				5.71687e+09	2013-12-31	A	0.576942	2013-12-31	0.003039	0	2013-12-31
000158	18	2014-12-31	486900				5.77324e+09	2014-12-31	A	0.554528	2014-12-31	0.004369	0	2014-12-31
000158	19	2015-12-31	1669300	1	43.8	2015-12	5.55316e+09	2015-12-31	A	0.503495	2015-12-31	0.022731	0	2015-12-31
000158	18	2016-12-31	1900400	1	43.2	2016-12	1.09419e+10	2016-12-31	A	0.551411	2016-12-31	0.0271	0	2016-12-31
000159	15	2012-12-31	9025600				3.17704e+09	2012-12-31	A	0.302494	2012-12-31	0.033897	0	2012-12-31
000159	15	2013-12-31	6378100				2.987e+09	2013-12-31	A	0.30427	2013-12-31	0.011767	0	2013-12-31
000159	16	2014-12-31	7581900				2.983e+09	2014-12-31	A	0.264477	2014-12-31	0.044666	0	2014-12-31
000159	16	2015-12-31	6438700	1	43.8	2015-12	2.96826e+09	2015-12-31	A	0.260288	2015-12-31	0.020371	0	2015-12-31
000159	16	2016-12-31	5574500	1	43.2	2016-12	2.949e+09	2016-12-31	A	0.292732	2016-12-31	0.011509	0	2016-12-31
000166	26	2014-12-31	7279500						A	0.837511	2014-12-31	0.02513	0	2014-12-31
000166	21	2015-12-31	10747600	1	43.8	2015-12	1.39452e+11	2015-12-31	A	0.844513	2015-12-31	0.037259	0	2015-12-31
000166	20	2016-12-31	10969300	1	43.2	2016-12	3.33569e+11	2016-12-31	A	0.803719	2016-12-31	0.020067	0	2016-12-31
000301	18	2012-12-31	3582800				3.48257e+09	2012-12-31	A	0.247966	2012-12-31	0.044544	0	2012-12-31
000301	17	2013-12-31	3270900				3.58278e+09	2013-12-31	A	0.191626	2013-12-31	0.090166	0	2013-12-31
000301	15	2014-12-31	3177900				3.66671e+09	2014-12-31	A	0.215455	2014-12-31	0.05637	1	2014-12-31
000301	15	2015-12-31	3617400	1	43.8	2015-12	3.9869e+09	2015-12-31	A	0.264025	2015-12-31	0.037859	1	2015-12-31
000301	15	2016-12-31	3606500	1	43.2	2016-12	4.40757e+09	2016-12-31	A	0.302185	2016-12-31	0.029632	1	2016-12-31
000333	18	2013-12-31	15800000						A	0.596883	2013-12-31	0.085589	1	2013-12-31
000333	21	2014-12-31	17150000				96946024770	2014-12-31	A	0.61983	2014-12-31	0.096817	1	2014-12-31
000333	20	2015-12-31	15780000	1	43.8	2015-12	120292088160	2015-12-31	A	0.565113	2015-12-31	0.105747	1	2015-12-31
000333	19	2016-12-31	15320000	1	43.2	2016-12	128841935000	2016-12-31	A	0.595683	2016-12-31	0.092977	1	2016-12-31
000338	32	2012-12-31	4954100				6.15445e+10	2012-12-31	A	0.526552	2012-12-31	0.048767	1	2012-12-31
000338	32	2013-12-31	4876100				6.63204e+10	2013-12-31	A	0.562831	2013-12-31	0.048619	1	2013-12-31
000338	32	2014-12-31	4907000				7.85218e+10	2014-12-31	A	0.660711	2014-12-31	0.048039	1	2014-12-31
000338	26	2015-12-31	4916000	1	43.8	2015-12	1.20412e+11	2015-12-31	A	0.636761	2015-12-31	0.018827	1	2015-12-31
000338	26	2016-12-31	5376400	1	43.2	2016-12	1.14873e+11	2016-12-31	A	0.728267	2016-12-31	0.02193	1	2016-12-31
000400	18	2012-12-31	1780000				7.07161e+09	2012-12-31	A	0.539772	2012-12-31	0.082237	0	2012-12-31
000400	17	2013-12-31	1760000				6.92557e+09	2013-12-31	A	0.539619	2013-12-31	0.092894	0	2013-12-31
000400	19	2014-12-31	1890600				8.29092e+09	2014-12-31	A	0.422345	2014-12-31	0.119463	0	2014-12-31
000400	19	2015-12-31	1980000	1	43.8	2015-12	1.07922e+10	2015-12-31	A	0.449712	2015-12-31	0.064534	0	2015-12-31
000400	20	2016-12-31	1897000	1	43.2	2016-12	1.24873e+10	2016-12-31	A	0.472021	2016-12-31	0.065764	0	2016-12-31
000401	18	2012-12-31	2501500				3.80752e+10	2012-12-31	A	0.677956	2012-12-31	0.003325	0	2012-12-31
000401	18	2013-12-31	2114500				4.1504e+10	2013-12-31	A	0.677456	2013-12-31	0.004611	0	2013-12-31
000401	16	2014-12-31	2112300				4.30942e+10	2014-12-31	A	0.694987	2014-12-31	-0.006299	0	2014-12-31
000401	15	2015-12-31	1501100	1	43.8	2015-12	4.40543e+10	2015-12-31	A	0.725467	2015-12-31	-0.05209	0	2015-12-31
000401	18	2016-12-31	2690000	1	43.2	2016-12	4.12812e+10	2016-12-31	A	0.730765	2016-12-31	-0.00057	0	2016-12-31
000402	27	2012-12-31	9830000				5.97221e+10	2012-12-31	A	0.699479	2012-12-31	0.038505	0	2012-12-31
000402	26	2013-12-31	9770000				7.00303e+10	2013-12-31	A	0.678514	2013-12-31	0.046273	0	2013-12-31
000402	26	2014-12-31	10260000				7.60706e+10	2014-12-31	A	0.693987	2014-12-31	0.035536	0	2014-12-31
000402	20	2015-12-31	10430000	1	43.8	2015-12	8.75874e+10	2015-12-31	A	0.72555	2015-12-31	0.021433	0	2015-12-31
000402	18	2016-12-31	3158200	1	43.2	2016-12	1.05679e+11	2016-12-31	A	0.724098	2016-12-31	0.024953	0	2016-12-31
000403	16	2012-12-31	2595000				9.60805e+08	2012-12-31	A	0.730624	2012-12-31	0.002374	1	2012-12-31
000403	14	2013-12-31	6512300				1.06795e+09	2013-12-31	A	0.703759	2013-12-31	0.053915	1	2013-12-31
000403	14	2014-12-31	5738500				1.18716e+09	2014-12-31	A	0.615809	2014-12-31	0.089572	1	2014-12-31
000403	13	2015-12-31	2000400	1	43.8	2015-12	1.19381e+09	2015-12-31	A	0.584694	2015-12-31	0.052825	1	2015-12-31
000403	13	2016-12-31	2682600	1	43.2	2016-12	1.26531e+09	2016-12-31	A	0.588208	2016-12-31	0.03196	1	2016-12-31
000404	16	2012-12-31	1056900				4.21661e+09	2012-12-31	A	0.763796	2012-12-31	0.036621	0	2012-12-31
000404	17	2013-12-31	1594900				4.72912e+09	2013-12-31	A	0.609224	2013-12-31	0.039853	0	2013-12-31
000404	17	2014-12-31	4869600				6.36542e+09	2014-12-31	A	0.591573	2014-12-31	0.043844	0	2014-12-31
000404	16	2015-12-31	4466900	1	43.8	2015-12	6.60454e+09	2015-12-31	A	0.574696	2015-12-31	0.047574	0	2015-12-31
000404	15	2016-12-31	5301700	1	43.2	2016-12	6.9705e+09	2016-12-31	A	0.598875	2016-12-31	0.048845	0	2016-12-31
000407	20	2012-12-31	1359160				3.13395e+09	2012-12-31	A	0.585817	2012-12-31	-0.043889	0	2012-12-31
000407	21	2013-12-31	1868500				3.1752e+09	2013-12-31	A	0.615876	2013-12-31	0.014571	0	2013-12-31
000407	22	2014-12-31	2027800				3.49106e+09	2014-12-31	A	0.506253	2014-12-31	0.012915	0	2014-12-31
000407	17	2015-12-31	4610600	1	43.8	2015-12	4.1028e+09	2015-12-31	A	0.494332	2015-12-31	0.009988	1	2015-12-31
000407	19	2016-12-31	3460400	1	43.2	2016-12	4.15165e+09	2016-12-31	A	0.41451	2016-12-31	-0.075581	0	2016-12-31
000408	12	2012-12-31	333400				4.27876e+08	2012-12-31	A	0.607177	2012-12-31	0.010731	0	2012-12-31
000408	14	2013-12-31	478600				4.51035e+08	2013-12-31	A	0.664357	2013-12-31	0.028455	1	2013-12-31
000408	12	2014-12-31	397200				5.7677e+08	2014-12-31	A	0.69855	2014-12-31	-0.12142	0	2014-12-31
000408	13	2015-12-31	496400	1	43.8	2015-12	4.56453e+08	2015-12-31	A	0.833984	2015-12-31	-0.130595	0	2015-12-31
000408	17	2016-12-31	2300000	1	43.2	2016-12	4.63903e+08	2016-12-31	A	0.186463	2016-12-31	0.124885	0	2016-12-31
000409	13	2012-12-31	194530				4.68912e+07	2012-12-31	A	0.213988	2012-12-31	0.067242	0	2012-12-31
000409	20	2013-12-31	1178200				1.19842e+09	2013-12-31	A	0.383685	2013-12-31	0.071652	0	2013-12-31
000409	20	2014-12-31	1089800				1.77691e+09	2014-12-31	A	0.617375	2014-12-31	-0.008902	0	2014-12-31
000409	18	2015-12-31	1091300	1	43.8	2015-12	3.31194e+09	2015-12-31	A	0.727898	2015-12-31	0.021733	0	2015-12-31
000409	17	2016-12-31	917800	1	43.2	2016-12	5.67648e+09	2016-12-31	A	0.78185	2016-12-31	-0.030946	0	2016-12-31
000410	19	2012-12-31	1776000				1.23553e+10	2012-12-31	A	0.875378	2012-12-31	0.002579	0	2012-12-31
000410	20	2013-12-31	1798000				1.31224e+10	2013-12-31	A	0.833668	2013-12-31	0.002098	0	2013-12-31
000410	20	2014-12-31	1568000				1.63726e+10	2014-12-31	A	0.863882	2014-12-31	0.001096	0	2014-12-31
000410	20	2015-12-31	1352000	1	43.8	2015-12	2.01461e+10	2015-12-31	A	0.89864	2015-12-31	-0.028707	0	2015-12-31
000410	20	2016-12-31	1121000	1	43.2	2016-12	2.22896e+10	2016-12-31	A	0.966771	2016-12-31	-0.057965	0	2016-12-31
000411	21	2012-12-31	2970000				3.67905e+09	2012-12-31	A	0.745088	2012-12-31	0.034961	0	2012-12-31
000411	20	2013-12-31	3185400				4.11021e+09	2013-12-31	A	0.740446	2013-12-31	0.035179	0	2013-12-31
000411	22	2014-12-31	3359800				4.79761e+09	2014-12-31	A	0.737726	2014-12-31	0.024631	0	2014-12-31
000411	22	2015-12-31	3320200	1	43.8	2015-12	5.21112e+09	2015-12-31	A	0.752556	2015-12-31	0.025127	0	2015-12-31
000411	22	2016-12-31	3870000	1	43.2	2016-12	6.12497e+09	2016-12-31	A	0.757153	2016-12-31	0.027462	0	2016-12-31
000413	14	2012-12-31	477500				3.74112e+08	2012-12-31	A	0.755861	2012-12-31	0.116907	0	2012-12-31
000413	17	2013-12-31	824000				2.06171e+09	2013-12-31	A	0.349694	2013-12-31	0.045339	0	2013-12-31
000413	16	2014-12-31	974700				9.03298e+09	2014-12-31	A	0.480613	2014-12-31	0.072919	0	2014-12-31
000413	16	2015-12-31	1537100	1	43.8	2015-12	1.24682e+10	2015-12-31	A	0.49437	2015-12-31	0.048354	0	2015-12-31
000413	16	2016-12-31	1746000	1	43.2	2016-12	2.87986e+10	2016-12-31	A	0.507345	2016-12-31	0.027987	0	2016-12-31
000415	17	2012-12-31	1455959				1.86155e+10	2012-12-31	A	0.680917	2012-12-31	0.021026	0	2012-12-31
000415	15	2013-12-31	2803600				3.00026e+10	2013-12-31	A	0.853207	2013-12-31	0.023349	0	2013-12-31
000415	19	2014-12-31	7208200				57125361000	2014-12-31	A	0.81397	2014-12-31	0.017404	0	2014-12-31
000415	16	2015-12-31	4743400	1	43.8	2015-12	67720684000	2015-12-31	A	0.753311	2015-12-31	0.013557	0	2015-12-31
000415	16	2016-12-31	4582800	1	43.2	2016-12	131900896000	2016-12-31	A	0.825802	2016-12-31	0.013115	1	2016-12-31
000417	19	2012-12-31	890000				6.17161e+09	2012-12-31	A	0.539711	2012-12-31	0.0689	1	2012-12-31
000417	18	2013-12-31	1198600				6.66444e+09	2013-12-31	A	0.540901	2013-12-31	0.063087	0	2013-12-31
000417	18	2014-12-31	1189100				7.51771e+09	2014-12-31	A	0.532677	2014-12-31	0.056121	0	2014-12-31
000417	18	2015-12-31	1232800	1	43.8	2015-12	7.94972e+09	2015-12-31	A	0.530825	2015-12-31	0.040088	0	2015-12-31
000417	18	2016-12-31	1716000	1	43.2	2016-12	8.29493e+09	2016-12-31	A	0.551745	2016-12-31	0.039236	0	2016-12-31
000418	16	2012-12-31	5003971				9.14519e+09	2012-12-31	A	0.494206	2012-12-31	0.04508	0	2012-12-31
000418	15	2013-12-31	10475700				8.40371e+09	2013-12-31	A	0.508342	2013-12-31	0.051478	0	2013-12-31
000418	15	2014-12-31	7305500				9.22253e+09	2014-12-31	A	0.54779	2014-12-31	0.069512	0	2014-12-31
000418	12	2015-12-31	6745600	1	43.8	2015-12	1.13768e+10	2015-12-31	A	0.582086	2015-12-31	0.073503	0	2015-12-31
000418	12	2016-12-31	6462900	1	43.2	2016-12	1.43277e+10	2016-12-31	A	0.631521	2016-12-31	0.071099	0	2016-12-31
000419	15	2012-12-31	1150000				3.56947e+09	2012-12-31	A	0.530868	2012-12-31	0.041908	1	2012-12-31
000419	15	2013-12-31	1150000				3.70739e+09	2013-12-31	A	0.520257	2013-12-31	0.038086	1	2013-12-31
000419	15	2014-12-31	1150000				3.81494e+09	2014-12-31	A	0.487812	2014-12-31	0.036475	1	2014-12-31
000419	15	2015-12-31	1150000	1	43.8	2015-12	3.77962e+09	2015-12-31	A	0.487041	2015-12-31	0.028826	1	2015-12-31
000419	15	2016-12-31	1150000	1	43.2	2016-12	3.84299e+09	2016-12-31	A	0.475139	2016-12-31	0.029267	1	2016-12-31
000420	19	2012-12-31	197200				3.03594e+09	2012-12-31	A	0.825412	2012-12-31	0.002468	0	2012-12-31
000420	19	2013-12-31	219000				3.45054e+09	2013-12-31	A	0.957023	2013-12-31	-0.107682	0	2013-12-31
000420	18	2014-12-31	220000				3.99861e+09	2014-12-31	A	0.692103	2014-12-31	-0.000531	0	2014-12-31
000420	18	2015-12-31	323000	1	43.8	2015-12	3.30859e+09	2015-12-31	A	0.632747	2015-12-31	0.000945	0	2015-12-31
000420	18	2016-12-31	331000	1	43.2	2016-12	2.65013e+09	2016-12-31	A	0.417175	2016-12-31	0.005009	0	2016-12-31
000421	17	2012-12-31	938000				2.92354e+09	2012-12-31	A	0.54628	2012-12-31	0.042533	0	2012-12-31
000421	18	2013-12-31	869700				2.59058e+09	2013-12-31	A	0.47894	2013-12-31	0.040215	0	2013-12-31
000421	17	2014-12-31	989400				2.41293e+09	2014-12-31	A	0.387614	2014-12-31	0.072774	1	2014-12-31
000421	15	2015-12-31	1081200	1	43.8	2015-12	2.30897e+09	2015-12-31	A	0.474536	2015-12-31	0.05394	1	2015-12-31
000421	16	2016-12-31	1119300	1	43.2	2016-12	6.68276e+09	2016-12-31	A	0.491874	2016-12-31	0.041042	0	2016-12-31
000422	21	2012-12-31	2034000				2.67794e+10	2012-12-31	A	0.734845	2012-12-31	0.049714	0	2012-12-31
000422	18	2013-12-31	1594000				2.96485e+10	2013-12-31	A	0.788887	2013-12-31	0.00567	1	2013-12-31
000422	17	2014-12-31	1594000				3.53549e+10	2014-12-31	A	0.79884	2014-12-31	0.002114	1	2014-12-31
000422	17	2015-12-31	1424000	1	43.8	2015-12	3.73746e+10	2015-12-31	A	0.798188	2015-12-31	0.001357	1	2015-12-31
000422	16	2016-12-31	1229800	1	43.2	2016-12	3.99793e+10	2016-12-31	A	0.828894	2016-12-31	-0.035406	1	2016-12-31
000423	20	2012-12-31	1410000				4226349298	2012-12-31	A	0.190484	2012-12-31	0.197828	0	2012-12-31
000423	20	2013-12-31	1719300				5.32566e+09	2013-12-31	A	0.149746	2013-12-31	0.203975	0	2013-12-31
000423	20	2014-12-31	2909400				5.97972e+09	2014-12-31	A	0.192	2014-12-31	0.183953	0	2014-12-31
000423	18	2015-12-31	3200300	1	43.8	2015-12	7.45993e+09	2015-12-31	A	0.177256	2015-12-31	0.190244	0	2015-12-31
000423	18	2016-12-31	3379100	1	43.2	2016-12	8.60902e+09	2016-12-31	A	0.157136	2016-12-31	0.186454	0	2016-12-31
000425	21	2012-12-31	6993744				3.47135e+10	2012-12-31	A	0.613681	2012-12-31	0.054361	1	2012-12-31
000425	21	2013-12-31	6242600				4.53589e+10	2013-12-31	A	0.598504	2013-12-31	0.03153	1	2013-12-31
000425	21	2014-12-31	4817000				4.90967e+10	2014-12-31	A	0.581602	2014-12-31	0.00833	1	2014-12-31
000425	21	2015-12-31	4576200	1	43.8	2015-12	4.88505e+10	2015-12-31	A	0.517557	2015-12-31	-0.001468	1	2015-12-31
000425	20	2016-12-31	4403300	1	43.2	2016-12	4.27079e+10	2016-12-31	A	0.534267	2016-12-31	0.004925	1	2016-12-31
000426	16	2012-12-31	1060000				3.14084e+09	2012-12-31	A	0.487297	2012-12-31	0.031829	0	2012-12-31
000426	16	2013-12-31	1047200				3.32556e+09	2013-12-31	A	0.358713	2013-12-31	0.011735	0	2013-12-31
000426	16	2014-12-31	1070000				4.25785e+09	2014-12-31	A	0.299452	2014-12-31	0.040158	0	2014-12-31
000426	16	2015-12-31	1042600	1	43.8	2015-12	3.93294e+09	2015-12-31	A	0.337222	2015-12-31	-0.007095	0	2015-12-31
000426	16	2016-12-31	1003800	1	43.2	2016-12	4.07425e+09	2016-12-31	A	0.501488	2016-12-31	0.009137	0	2016-12-31
000428	16	2012-12-31	807600				5.51686e+09	2012-12-31	A	0.731865	2012-12-31	0.017346	0	2012-12-31
000428	16	2013-12-31	807600				6.71199e+09	2013-12-31	A	0.76369	2013-12-31	0.013847	0	2013-12-31
000428	17	2014-12-31	756400				8.04044e+09	2014-12-31	A	0.80305	2014-12-31	-0.010396	0	2014-12-31
000428	17	2015-12-31	826200	1	43.8	2015-12	9.23077e+09	2015-12-31	A	0.642123	2015-12-31	-0.003674	0	2015-12-31
000428	21	2016-12-31	681100	1	43.2	2016-12	9.52343e+09	2016-12-31	A	0.666576	2016-12-31	-0.049143	0	2016-12-31
000429	21	2012-12-31	1372075				1.18024e+10	2012-12-31	A	0.611355	2012-12-31	0.015294	1	2012-12-31
000429	22	2013-12-31	1372200				1.31546e+10	2013-12-31	A	0.601973	2013-12-31	0.007881	0	2013-12-31
000429	21	2014-12-31	1472100				1.26945e+10	2014-12-31	A	0.530826	2014-12-31	0.028677	0	2014-12-31
000429	20	2015-12-31	1462500	1	43.8	2015-12	1.25135e+10	2015-12-31	A	0.493845	2015-12-31	0.044552	0	2015-12-31
000429	24	2016-12-31	1539500	1	43.2	2016-12	1.21078e+10	2016-12-31	A	0.449772	2016-12-31	0.072942	0	2016-12-31
000430	16	2012-12-31	908000				4.47968e+08	2012-12-31	A	0.255149	2012-12-31	0.197465	0	2012-12-31
000430	16	2013-12-31	1174000				5.13007e+08	2013-12-31	A	0.280697	2013-12-31	0.086954	0	2013-12-31
000430	16	2014-12-31	1117600				6.02772e+08	2014-12-31	A	0.272118	2014-12-31	0.087686	0	2014-12-31
000430	18	2015-12-31	1859000	1	43.8	2015-12	6.84745e+08	2015-12-31	A	0.29778	2015-12-31	0.131	0	2015-12-31
000430	18	2016-12-31	1605600	1	43.2	2016-12	8.72799e+08	2016-12-31	A	0.667676	2016-12-31	0.029568	0	2016-12-31
000488	28	2012-12-31	8526300				4.56308e+10	2012-12-31	A	0.699418	2012-12-31	0.000978	1	2012-12-31
000488	24	2013-12-31	11307300				4.77254e+10	2013-12-31	A	0.691966	2013-12-31	0.014527	1	2013-12-31
000488	24	2014-12-31	11295600				4.75219e+10	2014-12-31	A	0.747491	2014-12-31	0.007978	1	2014-12-31
000488	21	2015-12-31	10087200	1	43.8	2015-12	5.6822e+10	2015-12-31	A	0.778623	2015-12-31	0.012544	1	2015-12-31
000488	23	2016-12-31	10305500	1	43.2	2016-12	7.79617e+10	2016-12-31	A	0.725773	2016-12-31	0.02458	1	2016-12-31
000498	14	2012-12-31	1121800				1.06888e+07	2012-12-31	A	0.771108	2012-12-31	0.026255	0	2012-12-31
000498	16	2013-12-31	1045700				8.84469e+09	2013-12-31	A	0.755201	2013-12-31	0.02779	0	2013-12-31
000498	15	2014-12-31	1043800				9.42008e+09	2014-12-31	A	0.735114	2014-12-31	0.031108	0	2014-12-31
000498	18	2015-12-31	1110700	1	43.8	2015-12	1.00261e+10	2015-12-31	A	0.708156	2015-12-31	0.036262	0	2015-12-31
000498	18	2016-12-31	1141100	1	43.2	2016-12	1.04159e+10	2016-12-31	A	0.769289	2016-12-31	0.028649	0	2016-12-31
000501	24	2012-12-31	2854400				9.695e+09	2012-12-31	A	0.760921	2012-12-31	0.04716	0	2012-12-31
000501	22	2013-12-31	3253400				1.10386e+10	2013-12-31	A	0.752536	2013-12-31	0.04798	0	2013-12-31
000501	21	2014-12-31	5855100				1.26344e+10	2014-12-31	A	0.759467	2014-12-31	0.040972		2014-12-31
000501	21	2015-12-31	5076800	1	43.8	2015-12	1.56508e+10	2015-12-31	A	0.767476	2015-12-31	0.045105	0	2015-12-31
000501	20	2016-12-31	5391800	1	43.2	2016-12	1.77533e+10	2016-12-31	A	0.659722	2016-12-31	0.055819	0	2016-12-31
000502	13	2012-12-31	783140				4.51942e+08	2012-12-31	A	0.212002	2012-12-31	-0.037901	0	2012-12-31
000502	13	2013-12-31	981300				3.00139e+08	2013-12-31	A	0.210434	2013-12-31	0.025901	0	2013-12-31
000502	13	2014-12-31	1060000				3.09702e+08	2014-12-31	A	0.167579	2014-12-31	0.013899	0	2014-12-31
000502	13	2015-12-31	1453600	1	43.8	2015-12	2.70708e+08	2015-12-31	A	0.475371	2015-12-31	-0.059807	0	2015-12-31
000502	13	2016-12-31	2854400	1	43.2	2016-12	4.04699e+08	2016-12-31	A	0.596444	2016-12-31	0.067701	0	2016-12-31
000503	9	2012-12-31	1184000				1.41966e+09	2012-12-31	A	0.128211	2012-12-31	0.015151	0	2012-12-31
000503	11	2013-12-31	1389000				1.47847e+09	2013-12-31	A	0.109044	2013-12-31	0.008636	0	2013-12-31
000503	11	2014-12-31	1660600				1.42804e+09	2014-12-31	A	0.074383	2014-12-31	0.013476	0	2014-12-31
000503	11	2015-12-31	1777400	1	43.8	2015-12	1.43494e+09	2015-12-31	A	0.068741	2015-12-31	0.006508	0	2015-12-31
000503	11	2016-12-31	1777400	1	43.2	2016-12	1.48182e+09	2016-12-31	A	0.053002	2016-12-31	0.00878	0	2016-12-31
000504	19	2012-12-31	852500				2.76473e+08	2012-12-31	A	1.27351	2012-12-31	-1.98768	0	2012-12-31
000504	20	2013-12-31	576500				7.60599e+07	2013-12-31	A	0.971638	2013-12-31	0.105879	0	2013-12-31
000504	13	2014-12-31	688600				1.25895e+08	2014-12-31	A	0.934099	2014-12-31	-0.249091	0	2014-12-31
000504	13	2015-12-31	987000	1	43.8	2015-12	1.06632e+08	2015-12-31	A	1.11816	2015-12-31	-0.175406	0	2015-12-31
000504	13	2016-12-31	1113000	1	43.2	2016-12	1.22757e+08	2016-12-31	A	0.735191	2016-12-31	0.095945	0	2016-12-31
000505	16	2012-12-31	769000				1.31195e+09	2012-12-31	A	0.823408	2012-12-31	-0.089118	1	2012-12-31
000505	16	2013-12-31	902000				1.42476e+09	2013-12-31	A	0.896609	2013-12-31	0.007002	1	2013-12-31
000505	16	2014-12-31	902000				1.23771e+09	2014-12-31	A	0.988419	2014-12-31	-0.109853	1	2014-12-31
000505	16	2015-12-31	902000	1	43.8	2015-12	1.64544e+09	2015-12-31	A	1.13602	2015-12-31	-0.074147	1	2015-12-31
000505	14	2016-12-31	583700	1	43.2	2016-12	1.71444e+09	2016-12-31	A	0.955978	2016-12-31	0.055923	1	2016-12-31
000506	16	2012-12-31	1018000				5.9959e+09	2012-12-31	A	0.692001	2012-12-31	0.059874	0	2012-12-31
000506	13	2013-12-31	1217300				5.14784e+09	2013-12-31	A	0.450567	2013-12-31	0.0518	0	2013-12-31
000506	14	2014-12-31	2630000				3.38435e+09	2014-12-31	A	0.515011	2014-12-31	-0.088363	0	2014-12-31
000506	13	2015-12-31	2763100	1	43.8	2015-12	3.16949e+09	2015-12-31	A	0.524292	2015-12-31	0.001792	0	2015-12-31
000506	13	2016-12-31	3107700	1	43.2	2016-12	3.24035e+09	2016-12-31	A	0.511496	2016-12-31	0.003061	0	2016-12-31
000507	17	2012-12-31	1899500				3.41578e+09	2012-12-31	A	0.4375	2012-12-31	0.042921	0	2012-12-31
000507	15	2013-12-31	1597500				3.53829e+09	2013-12-31	A	0.354787	2013-12-31	0.023178	0	2013-12-31
000507	16	2014-12-31	1605000				3.93113e+09	2014-12-31	A	0.50672	2014-12-31	0.003158	0	2014-12-31
000507	15	2015-12-31	1814800	1	43.8	2015-12	5.36026e+09	2015-12-31	A	0.488875	2015-12-31	0.014714	0	2015-12-31
000507	15	2016-12-31	1549100	1	43.2	2016-12	5.47445e+09	2016-12-31	A	0.490038	2016-12-31	0.021014	0	2016-12-31
000509	16	2012-12-31	500000				5.0946e+08	2012-12-31	A	1.46934	2012-12-31	-0.206134	0	2012-12-31
000509	18	2013-12-31	620000				4.51106e+08	2013-12-31	A	0.898231	2013-12-31	0.021647	0	2013-12-31
000509	16	2014-12-31	937600				7.33171e+08	2014-12-31	A	0.980329	2014-12-31	-0.087706	0	2014-12-31
000509	16	2015-12-31	1080000	1	43.8	2015-12	6.2658e+08	2015-12-31	A	0.941537	2015-12-31	0.034955	0	2015-12-31
000509	16	2016-12-31	1080000	1	43.2	2016-12	5.67827e+08	2016-12-31	A	0.934028	2016-12-31	-0.219049	0	2016-12-31
000510	18	2012-12-31	1580000				2.35408e+09	2012-12-31	A	0.509003	2012-12-31	0.001878	0	2012-12-31
000510	19	2013-12-31	1251000				2.30127e+09	2013-12-31	A	0.48871	2013-12-31	-0.103768	0	2013-12-31
000510	18	2014-12-31	1125000				1.84215e+09	2014-12-31	A	0.559173	2014-12-31	-0.081085	0	2014-12-31
000510	18	2015-12-31	1587700	1	43.8	2015-12	1.80377e+09	2015-12-31	A	0.484045	2015-12-31	0.004238	0	2015-12-31
000510	18	2016-12-31	1905400	1	43.2	2016-12	1.54253e+09	2016-12-31	A	0.35885	2016-12-31	0.041099	1	2016-12-31
000511	12	2012-12-31	1065200				3.55396e+09	2012-12-31	A	0.585663	2012-12-31	0.018788	0	2012-12-31
000511	12	2013-12-31	1065200				3.94075e+09	2013-12-31	A	0.507358	2013-12-31	0.013759	0	2013-12-31
000511	18	2014-12-31	1205200				3.39531e+09	2014-12-31	A	0.614595	2014-12-31	-0.074805	1	2014-12-31
000511	18	2015-12-31	1217200	1	43.8	2015-12	3.62754e+09	2015-12-31	A	0.628225	2015-12-31	-0.004573	0	2015-12-31
000511	12	2016-12-31	478600	1	43.2	2016-12	3.80725e+09	2016-12-31	A	0.629227	2016-12-31	-0.130415	0	2016-12-31
000513	16	2012-12-31	3307500				4.60291e+09	2012-12-31	A	0.435524	2012-12-31	0.084353	1	2012-12-31
000513	18	2013-12-31	2607100				5.63375e+09	2013-12-31	A	0.451033	2013-12-31	0.079803	0	2013-12-31
000513	18	2014-12-31	2747400				6.56601e+09	2014-12-31	A	0.440964	2014-12-31	0.075812	0	2014-12-31
000513	18	2015-12-31	3345100	1	43.8	2015-12	7.30261e+09	2015-12-31	A	0.404534	2015-12-31	0.081654	0	2015-12-31
000513	19	2016-12-31	3573600	1	43.2	2016-12	8.07754e+09	2016-12-31	A	0.325153	2016-12-31	0.07882	0	2016-12-31
000514	14	2012-12-31	754000				5.25359e+09	2012-12-31	A	0.551443	2012-12-31	0.00437	0	2012-12-31
000514	13	2013-12-31	1041600				6.76637e+09	2013-12-31	A	0.589756	2013-12-31	0.011929	0	2013-12-31
000514	16	2014-12-31	1106000				7.65796e+09	2014-12-31	A	0.565628	2014-12-31	0.013838	0	2014-12-31
000514	14	2015-12-31	943800	1	43.8	2015-12	7.789e+09	2015-12-31	A	0.547649	2015-12-31	-0.013679	0	2015-12-31
000514	15	2016-12-31	1010400	1	43.2	2016-12	7.35816e+09	2016-12-31	A	0.489082	2016-12-31	0.011755	0	2016-12-31
000516	19	2012-12-31	1800000				3.14512e+09	2012-12-31	A	0.671566	2012-12-31	0.030509	0	2012-12-31
000516	20	2013-12-31	1800000				3.63355e+09	2013-12-31	A	0.644833	2013-12-31	0.033648	0	2013-12-31
000516	20	2014-12-31	1800000				3.61164e+09	2014-12-31	A	0.545332	2014-12-31	0.099697	0	2014-12-31
000516	21	2015-12-31	1780000	1	43.8	2015-12	3.51325e+09	2015-12-31	A	0.373586	2015-12-31	0.045356	0	2015-12-31
000516	21	2016-12-31	1900000	1	43.2	2016-12	5.31336e+09	2016-12-31	A	0.370194	2016-12-31	0.036235	0	2016-12-31
000517	16	2012-12-31	2250000				1.03258e+10	2012-12-31	A	0.73887	2012-12-31	0.039545	1	2012-12-31
000517	15	2013-12-31	2250000				1.07288e+10	2013-12-31	A	0.604261	2013-12-31	0.055123	1	2013-12-31
000517	16	2014-12-31	1784100				8.22511e+09	2014-12-31	A	0.387116	2014-12-31	0.051517	0	2014-12-31
000517	16	2015-12-31	2207000	1	43.8	2015-12	6.00302e+09	2015-12-31	A	0.543365	2015-12-31	0.013015	0	2015-12-31
000517	15	2016-12-31	2077800	1	43.2	2016-12	7.93462e+09	2016-12-31	A	0.668969	2016-12-31	0.013409	0	2016-12-31
000518	11	2012-12-31	320000				9.69936e+08	2012-12-31	A	0.090497	2012-12-31	0.015863	1	2012-12-31
000518	12	2013-12-31	524300				9.12853e+08	2013-12-31	A	0.111607	2013-12-31	-0.120917	1	2013-12-31
000518	11	2014-12-31	550000				8.22584e+08	2014-12-31	A	0.117947	2014-12-31	-0.011229	1	2014-12-31
000518	11	2015-12-31	556000	1	43.8	2015-12	8.18082e+08	2015-12-31	A	0.270619	2015-12-31	-0.13529	1	2015-12-31
000518	11	2016-12-31	550000	1	43.2	2016-12	8.34528e+08	2016-12-31	A	0.399331	2016-12-31	0.005513	1	2016-12-31
000519	16	2012-12-31	540000				4.72076e+08	2012-12-31	A	0.252177	2012-12-31	0.007373	0	2012-12-31
000519	16	2013-12-31	2043000				4.74204e+08	2013-12-31	A	0.266653	2013-12-31	0.077167	0	2013-12-31
000519	15	2014-12-31	2258100				4.9186e+09	2014-12-31	A	0.187715	2014-12-31	0.080628	0	2014-12-31
000519	14	2015-12-31	1992600	1	43.8	2015-12	4.90829e+09	2015-12-31	A	0.192024	2015-12-31	0.043789	0	2015-12-31
000519	14	2016-12-31	1885200	1	43.2	2016-12	5.1557e+09	2016-12-31	A	0.282296	2016-12-31	0.015138	0	2016-12-31
000520	22	2012-12-31	750800				8.8235e+09	2012-12-31	A	1.10886	2012-12-31	-0.361305	0	2012-12-31
000520	21	2013-12-31	876200				5.24594e+09	2013-12-31	A	8.61179	2013-12-31	-6.77605	1	2013-12-31
000520	13	2014-12-31	1375000				6.83074e+08	2014-12-31	A	0.753074	2014-12-31	8.44139	1	2014-12-31
000520	17	2015-12-31	1512000	1	43.8	2015-12	5.14021e+08	2015-12-31	A	0.501002	2015-12-31	0.239819	0	2015-12-31
000520	15	2016-12-31	1440000	1	43.2	2016-12	5.13333e+08	2016-12-31	A	0.496333	2016-12-31	0.01841	0	2016-12-31
000521	20	2012-12-31	1360800				7.60256e+09	2012-12-31	A	0.621935	2012-12-31	0.020438	0	2012-12-31
000521	20	2013-12-31	5426100				7.88614e+09	2013-12-31	A	0.623602	2013-12-31	0.032402	0	2013-12-31
000521	20	2014-12-31	7395900				8.52217e+09	2014-12-31	A	0.61834	2014-12-31	0.031125	0	2014-12-31
000521	19	2015-12-31	1313100	1	43.8	2015-12	9.00901e+09	2015-12-31	A	0.622796	2015-12-31	0.002341	0	2015-12-31
000521	19	2016-12-31	1390300	1	43.2	2016-12	9.06622e+09	2016-12-31	A	0.586964	2016-12-31	0.017603	0	2016-12-31
000522	14	2012-12-31	2063600				3.14736e+09	2012-12-31	A	0.504818	2012-12-31	0.106764	0	2012-12-31
000523	14	2012-12-31	1541900				1.51806e+09	2012-12-31	A	0.449016	2012-12-31	0.010987	0	2012-12-31
000523	14	2013-12-31	2165000				1.84056e+09	2013-12-31	A	0.58191	2013-12-31	0.013143	0	2013-12-31
000523	13	2014-12-31	2182500				2.49587e+09	2014-12-31	A	0.642641	2014-12-31	0.013271	0	2014-12-31
000523	14	2015-12-31	1763900	1	43.8	2015-12	3.01143e+09	2015-12-31	A	0.68796	2015-12-31	0.008405	0	2015-12-31
000523	15	2016-12-31	1663000	1	43.2	2016-12	3.52994e+09	2016-12-31	A	0.571952	2016-12-31	0.00935	0	2016-12-31
000524	18	2012-12-31	1350800				7.16396e+08	2012-12-31	A	0.177834	2012-12-31	0.041802	0	2012-12-31
000524	18	2013-12-31	1328600				7.40914e+08	2013-12-31	A	0.160154	2013-12-31	0.045218	0	2013-12-31
000524	14	2014-12-31	792200				7.61223e+08	2014-12-31	A	0.29115	2014-12-31	0.046564	0	2014-12-31
000524	16	2015-12-31	1224200	1	43.8	2015-12	7.81023e+08	2015-12-31	A	0.269534	2015-12-31	0.046514	0	2015-12-31
000524	16	2016-12-31	1529600	1	43.2	2016-12	8.43433e+08	2016-12-31	A	0.269299	2016-12-31	0.035894	0	2016-12-31
000526	13	2012-12-31	426000				1.98186e+08	2012-12-31	A	0.201354	2012-12-31	0.018087	0	2012-12-31
000526	13	2013-12-31	494400				2.03138e+08	2013-12-31	A	0.214055	2013-12-31	-0.033609	0	2013-12-31
000526	13	2014-12-31	570600				1.97956e+08	2014-12-31	A	0.214994	2014-12-31	0.010095	0	2014-12-31
000526	13	2015-12-31	568100	1	43.8	2015-12	2.00798e+08	2015-12-31	A	0.570159	2015-12-31	-0.040184	0	2015-12-31
000526	14	2016-12-31	1515200	1	43.2	2016-12	3.35359e+08	2016-12-31	A	0.987003	2016-12-31	-0.029316	0	2016-12-31
000527	15	2012-12-31	9520000				59550158970	2012-12-31	A	0.55017	2012-12-31	0.067798	1	2012-12-31
000528	23	2012-12-31	2214657				2.27513e+10	2012-12-31	A	0.586932	2012-12-31	0.012345	0	2012-12-31
000528	21	2013-12-31	2040536				2.25839e+10	2013-12-31	A	0.577607	2013-12-31	0.014959	0	2013-12-31
000528	22	2014-12-31	2540601				2.21799e+10	2014-12-31	A	0.561288	2014-12-31	0.009286	0	2014-12-31
000528	24	2015-12-31	2201800	1	43.8	2015-12	20801901583	2015-12-31	A	0.563075	2015-12-31	0.001019	0	2015-12-31
000528	24	2016-12-31	3689600	1	43.2	2016-12	2.03844e+10	2016-12-31	A	0.570183	2016-12-31	0.002311	0	2016-12-31
000529	22	2012-12-31	2303000				1.10727e+09	2012-12-31	A	0.298454	2012-12-31	0.051198	0	2012-12-31
000529	22	2013-12-31	2854300				1.20549e+09	2013-12-31	A	0.293831	2013-12-31	0.061533	0	2013-12-31
000529	21	2014-12-31	2043300				1.30454e+09	2014-12-31	A	0.270361	2014-12-31	0.104208	0	2014-12-31
000529	21	2015-12-31	1504800	1	43.8	2015-12	1.47295e+09	2015-12-31	A	0.208073	2015-12-31	0.051272	0	2015-12-31
000529	22	2016-12-31	2043900	1	43.2	2016-12	1.45104e+09	2016-12-31	A	0.214726	2016-12-31	0.067765	0	2016-12-31
000530	16	2012-12-31	1867000				3.05366e+09	2012-12-31	A	0.349769	2012-12-31	0.042913	1	2012-12-31
000530	14	2013-12-31	1997800				2.93719e+09	2013-12-31	A	0.322938	2013-12-31	0.05357	0	2013-12-31
000530	15	2014-12-31	1631600				2.96739e+09	2014-12-31	A	0.324261	2014-12-31	0.037499	0	2014-12-31
000530	16	2015-12-31	1745900	1	43.8	2015-12	3.05393e+09	2015-12-31	A	0.335244	2015-12-31	0.032141	0	2015-12-31
000530	16	2016-12-31	2194200	1	43.2	2016-12	4.0825e+09	2016-12-31	A	0.334328	2016-12-31	0.036506	0	2016-12-31
000531	21	2012-12-31	1313000				6.49381e+09	2012-12-31	A	0.6875	2012-12-31	0.037314		2012-12-31
000531	22	2013-12-31	1325300				7.89625e+09	2013-12-31	A	0.67673	2013-12-31	0.044439		2013-12-31
000531	22	2014-12-31	1326000				8.38792e+09	2014-12-31	A	0.535875	2014-12-31	0.105837		2014-12-31
000531	22	2015-12-31	1591900	1	43.8	2015-12	7.49317e+09	2015-12-31	A	0.52846	2015-12-31	0.058566	0	2015-12-31
000531	22	2016-12-31	1544900	1	43.2	2016-12	8.37238e+09	2016-12-31	A	0.533676	2016-12-31	0.063939	0	2016-12-31
000532	19	2012-12-31	2037000				1.01728e+09	2012-12-31	A	0.137633	2012-12-31	0.062954	0	2012-12-31
000532	18	2013-12-31	2374300				9.66947e+08	2013-12-31	A	0.187312	2013-12-31	0.069031	0	2013-12-31
000532	17	2014-12-31	2004400				1.08394e+09	2014-12-31	A	0.213197	2014-12-31	0.041698	0	2014-12-31
000532	22	2015-12-31	4057100	1	43.8	2015-12	1.10305e+09	2015-12-31	A	0.36587	2015-12-31	0.044456	0	2015-12-31
000532	19	2016-12-31	4975400	1	43.2	2016-12	1.22374e+09	2016-12-31	A	0.582156	2016-12-31	0.027668	0	2016-12-31
000533	19	2012-12-31	2275756				2.21093e+09	2012-12-31	A	0.546238	2012-12-31	0.031285	1	2012-12-31
000533	19	2013-12-31	1994500				2.41706e+09	2013-12-31	A	0.497427	2013-12-31	0.047887	1	2013-12-31
000533	19	2014-12-31	2032000				3.83216e+09	2014-12-31	A	0.483665	2014-12-31	0.041	1	2014-12-31
000533	17	2015-12-31	2968600	1	43.8	2015-12	3.90641e+09	2015-12-31	A	0.49158	2015-12-31	0.041274	1	2015-12-31
000533	19	2016-12-31	2919100	1	43.2	2016-12	4.16529e+09	2016-12-31	A	0.367516	2016-12-31	0.080334		2016-12-31
000534	15	2012-12-31	360000				1.33203e+09	2012-12-31	A	0.613467	2012-12-31	0.044177	0	2012-12-31
000534	15	2013-12-31	464400				2.97633e+09	2013-12-31	A	0.595931	2013-12-31	0.047364	0	2013-12-31
000534	15	2014-12-31	760000				3.19879e+09	2014-12-31	A	0.532798	2014-12-31	0.011831	0	2014-12-31
000534	13	2015-12-31	901600	1	43.8	2015-12	3.48935e+09	2015-12-31	A	0.495967	2015-12-31	0.011491	0	2015-12-31
000534	12	2016-12-31	760000	1	43.2	2016-12	3.28942e+09	2016-12-31	A	0.403374	2016-12-31	0.030363	1	2016-12-31
000536	16	2012-12-31	1243089				4.55209e+09	2012-12-31	A	0.437781	2012-12-31	0.062451	0	2012-12-31
000536	15	2013-12-31	1320600				5.78991e+09	2013-12-31	A	0.619171	2013-12-31	0.054297	0	2013-12-31
000536	13	2014-12-31	1116900				9.71302e+09	2014-12-31	A	0.617403	2014-12-31	0.035842	1	2014-12-31
000536	16	2015-12-31	2745900	1	43.8	2015-12	1.04365e+10	2015-12-31	A	0.663016	2015-12-31	0.022357	0	2015-12-31
000536	16	2016-12-31	2673600	1	43.2	2016-12	8.97267e+09	2016-12-31	A	0.309024	2016-12-31	0.020098	0	2016-12-31
000537	13	2012-12-31	495680				2.97483e+09	2012-12-31	A	0.538781	2012-12-31	0.131917	0	2012-12-31
000537	14	2013-12-31	714100				3.28401e+09	2013-12-31	A	0.5022	2013-12-31	0.132955	0	2013-12-31
000537	14	2014-12-31	1859200				4.15147e+09	2014-12-31	A	0.480995	2014-12-31	0.089735	0	2014-12-31
000537	14	2015-12-31	2269300	1	43.8	2015-12	4.81428e+09	2015-12-31	A	0.657062	2015-12-31	0.030397	0	2015-12-31
000537	13	2016-12-31	1616300	1	43.2	2016-12	7.99459e+09	2016-12-31	A	0.821369	2016-12-31	0.029276	0	2016-12-31
000538	22	2012-12-31	2270800				9.09092e+09	2012-12-31	A	0.341024	2012-12-31	0.148398	0	2012-12-31
000538	23	2013-12-31	2614200				1.0664e+10	2013-12-31	A	0.299057	2013-12-31	0.180224	0	2013-12-31
000538	23	2014-12-31	2859300				1.28809e+10	2014-12-31	A	0.308801	2014-12-31	0.152823	0	2014-12-31
000538	21	2015-12-31	2935500	1	43.8	2015-12	1.63413e+10	2015-12-31	A	0.298748	2015-12-31	0.142843	0	2015-12-31
000538	22	2016-12-31	2975900	1	43.2	2016-12	1.92909e+10	2016-12-31	A	0.355604	2016-12-31	0.119207	0	2016-12-31
000539	28	2012-12-31	1917000				39480195392	2012-12-31	A	0.665573	2012-12-31	0.040993	0	2012-12-31
000539	28	2013-12-31	2165700				65708659470	2013-12-31	A	0.623187	2013-12-31	0.063948	0	2013-12-31
000539	28	2014-12-31	1846700				67918719035	2014-12-31	A	0.597825	2014-12-31	0.062658	0	2014-12-31
000539	26	2015-12-31	2193700	1	43.8	2015-12	69084825852	2015-12-31	A	0.57978	2015-12-31	0.064379	0	2015-12-31
000539	27	2016-12-31	2206700	1	43.2	2016-12	71919934143	2016-12-31	A	0.584921	2016-12-31	0.018196	0	2016-12-31
000541	17	2012-12-31	3370000				3.15555e+09	2012-12-31	A	0.130811	2012-12-31	0.116067	0	2012-12-31
000541	19	2013-12-31	3372500				3.44827e+09	2013-12-31	A	0.132906	2013-12-31	0.074778	0	2013-12-31
000541	20	2014-12-31	5710500				3.37378e+09	2014-12-31	A	0.171864	2014-12-31	0.071364	0	2014-12-31
000541	21	2015-12-31	3727500	1	43.8	2015-12	3.7367e+09	2015-12-31	A	0.163774	2015-12-31	0.006231	0	2015-12-31
000541	22	2016-12-31	3768200	1	43.2	2016-12	6.0483e+09	2016-12-31	A	0.179453	2016-12-31	0.175939	0	2016-12-31
000543	18	2012-12-31	1502600				1.47696e+10	2012-12-31	A	0.670248	2012-12-31	0.021826	0	2012-12-31
000543	18	2013-12-31	1771700				1.72381e+10	2013-12-31	A	0.543037	2013-12-31	0.086925	0	2013-12-31
000543	18	2014-12-31	1565100				2.18303e+10	2014-12-31	A	0.455475	2014-12-31	0.071028	0	2014-12-31
000543	18	2015-12-31	1347000	1	43.8	2015-12	2.29816e+10	2015-12-31	A	0.424879	2015-12-31	0.086965	0	2015-12-31
000543	16	2016-12-31	895100	1	43.2	2016-12	2.27791e+10	2016-12-31	A	0.450682	2016-12-31	0.044978	0	2016-12-31
000544	17	2012-12-31	1004793				1.37162e+09	2012-12-31	A	0.456757	2012-12-31	0.070781	1	2012-12-31
000544	17	2013-12-31	1135000				1.43021e+09	2013-12-31	A	0.544197	2013-12-31	0.032334	1	2013-12-31
000544	16	2014-12-31	1040900				1.85245e+09	2014-12-31	A	0.606739	2014-12-31	0.029601	1	2014-12-31
000544	16	2015-12-31	1012000	1	43.8	2015-12	2.29588e+09	2015-12-31	A	0.588091	2015-12-31	0.042788	1	2015-12-31
000544	15	2016-12-31	1012000	1	43.2	2016-12	2.41882e+09	2016-12-31	A	0.152379	2016-12-31	0.048098	1	2016-12-31
000545	12	2012-12-31	1344000				1.95528e+08	2012-12-31	A	1.2226	2012-12-31	0.016346	0	2012-12-31
000545	10	2013-12-31	1010000				1.93768e+08	2013-12-31	A	0.357445	2013-12-31	0.080896	0	2013-12-31
000545	10	2014-12-31	1010000				1.17343e+09	2014-12-31	A	0.231992	2014-12-31	0.01972	0	2014-12-31
000545	10	2015-12-31	874900	1	43.8	2015-12	2.1145e+09	2015-12-31	A	0.300855	2015-12-31	0.051957	0	2015-12-31
000545	12	2016-12-31	840000	1	43.2	2016-12	2.52483e+09	2016-12-31	A	0.294113	2016-12-31	0.044809	0	2016-12-31
000546	12	2012-12-31	456400				4.24173e+08	2012-12-31	A	0.573679	2012-12-31	0.012788	0	2012-12-31
000546	12	2013-12-31	768000				4.22921e+08	2013-12-31	A	0.301097	2013-12-31	0.071563	0	2013-12-31
000546	13	2014-12-31	643500				2.90086e+08	2014-12-31	A	0.581223	2014-12-31	0.059904	0	2014-12-31
000546	13	2015-12-31	2694500	1	43.8	2015-12	4.08962e+09	2015-12-31	A	0.543304	2015-12-31	0.066355	0	2015-12-31
000546	12	2016-12-31	1804500	1	43.2	2016-12	4.37418e+09	2016-12-31	A	0.544929	2016-12-31	0.064026	0	2016-12-31
000547	14	2012-12-31	763500				2.18026e+09	2012-12-31	A	0.318555	2012-12-31	0.056733	0	2012-12-31
000547	14	2013-12-31	936900				2.58502e+09	2013-12-31	A	0.373312	2013-12-31	0.055183	1	2013-12-31
000547	14	2014-12-31	936200				2.8373e+09	2014-12-31	A	0.300708	2014-12-31	0.065813	1	2014-12-31
000547	18	2015-12-31	1671100	1	43.8	2015-12	3.4827e+09	2015-12-31	A	0.189144	2015-12-31	0.031859	0	2015-12-31
000547	18	2016-12-31	2334700	1	43.2	2016-12	6.78504e+09	2016-12-31	A	0.223353	2016-12-31	0.040252	0	2016-12-31
000548	16	2012-12-31	1043400				2.07391e+09	2012-12-31	A	0.292067	2012-12-31	0.018772	0	2012-12-31
000548	15	2013-12-31	937800				2159752175	2013-12-31	A	0.228587	2013-12-31	0.010108	0	2013-12-31
000548	15	2014-12-31	2202400				1.94225e+09	2014-12-31	A	0.219023	2014-12-31	0.009988	0	2014-12-31
000548	15	2015-12-31	1140900	1	43.8	2015-12	1.94236e+09	2015-12-31	A	0.273105	2015-12-31	0.003625	0	2015-12-31
000548	16	2016-12-31	1379700	1	43.2	2016-12	2.05839e+09	2016-12-31	A	0.348942	2016-12-31	0.021058	0	2016-12-31
000550	25	2012-12-31	6431391				11819854729	2012-12-31	A	0.375408	2012-12-31	0.117441	0	2012-12-31
000550	24	2013-12-31	6859013				13111354448	2013-12-31	A	0.443279	2013-12-31	0.104193	0	2013-12-31
000550	24	2014-12-31	6973311				16483747701	2014-12-31	A	0.456394	2014-12-31	0.108114	0	2014-12-31
000550	26	2015-12-31	7305300	1	43.8	2015-12	19496527708	2015-12-31	A	0.430844	2015-12-31	0.105557	0	2015-12-31
000550	25	2016-12-31	7088813	1	43.2	2016-12	21050725683	2016-12-31	A	0.493372	2016-12-31	0.05381	0	2016-12-31
000551	17	2012-12-31	1878300				3.16371e+09	2012-12-31	A	0.488602	2012-12-31	0.012166	0	2012-12-31
000551	16	2013-12-31	2525300				3.23221e+09	2013-12-31	A	0.497835	2013-12-31	0.027185	0	2013-12-31
000551	17	2014-12-31	2642700				3.42398e+09	2014-12-31	A	0.463045	2014-12-31	0.023936	0	2014-12-31
000551	16	2015-12-31	2865700	1	43.8	2015-12	3.28201e+09	2015-12-31	A	0.482095	2015-12-31	0.01873	0	2015-12-31
000551	16	2016-12-31	2492400	1	43.2	2016-12	3.31819e+09	2016-12-31	A	0.486747	2016-12-31	0.026719	0	2016-12-31
000552	24	2012-12-31	1315242				7.33507e+08	2012-12-31	A	0.573852	2012-12-31	0.088007	0	2012-12-31
000552	25	2013-12-31	831900				5.08312e+09	2013-12-31	A	0.54552	2013-12-31	0.074708	0	2013-12-31
000552	26	2014-12-31	1309700				5.73491e+09	2014-12-31	A	0.570138	2014-12-31	0.052683	0	2014-12-31
000552	25	2015-12-31	525800	1	43.8	2015-12	6.30191e+09	2015-12-31	A	0.338593	2015-12-31	0.019466	0	2015-12-31
000552	26	2016-12-31	981700	1	43.2	2016-12	9.25757e+09	2016-12-31	A	0.305095	2016-12-31	0.024605	0	2016-12-31
000553	15	2012-12-31	800000				2.29265e+09	2012-12-31	A	0.474181	2012-12-31	0.043412	0	2012-12-31
000553	16	2013-12-31	970000				2.40549e+09	2013-12-31	A	0.428993	2013-12-31	0.118149	0	2013-12-31
000553	16	2014-12-31	1030000				2.70827e+09	2014-12-31	A	0.315886	2014-12-31	0.167428	0	2014-12-31
000553	18	2015-12-31	1060000	1	43.8	2015-12	2.9343e+09	2015-12-31	A	0.295535	2015-12-31	0.04768	0	2015-12-31
000553	16	2016-12-31	1030000	1	43.2	2016-12	2.97727e+09	2016-12-31	A	0.328263	2016-12-31	-0.024956	0	2016-12-31
000554	17	2012-12-31	714300				9.33114e+08	2012-12-31	A	0.099364	2012-12-31	0.023766	0	2012-12-31
000554	16	2013-12-31	746700				9.97247e+08	2013-12-31	A	0.190248	2013-12-31	0.011137	0	2013-12-31
000554	16	2014-12-31	895500				1.12721e+09	2014-12-31	A	0.160959	2014-12-31	0.005864	0	2014-12-31
000554	16	2015-12-31	926400	1	43.8	2015-12	1.09464e+09	2015-12-31	A	0.139825	2015-12-31	0.003583	0	2015-12-31
000554	15	2016-12-31	902400	1	43.2	2016-12			A	0.154088	2016-12-31	0.004284	0	2016-12-31
000555	12	2012-12-31	935200				2.27351e+07	2012-12-31	A	8.25642	2012-12-31	-0.437714	0	2012-12-31
000555	12	2013-12-31	2653100				1.89533e+07	2013-12-31	A	0.681127	2013-12-31	0.040164	0	2013-12-31
000555	15	2014-12-31	4511200				6.03282e+09	2014-12-31	A	0.537506	2014-12-31	0.04484	0	2014-12-31
000555	18	2015-12-31	7625700	1	43.8	2015-12	6.40336e+09	2015-12-31	A	0.552271	2015-12-31	0.050462	0	2015-12-31
000555	24	2016-12-31	6002400	1	43.2	2016-12	7.37166e+09	2016-12-31	A	0.507574	2016-12-31	0.02686	0	2016-12-31
000557	16	2012-12-31	75800				1.06982e+08	2012-12-31	A	0.525381	2012-12-31	1.27089	1	2012-12-31
000557	16	2013-12-31	320000				2.87538e+08	2013-12-31	A	0.522073	2013-12-31	0.012062	1	2013-12-31
000557	16	2014-12-31	829700				2.92941e+08	2014-12-31	A	0.488817	2014-12-31	0.003836	1	2014-12-31
000557	15	2015-12-31	576000	1	43.8	2015-12	2.75954e+08	2015-12-31	A	0.266359	2015-12-31	0.010876	1	2015-12-31
000557	18	2016-12-31	975100	1	43.2	2016-12	5.47127e+09	2016-12-31	A	0.220359	2016-12-31	0.001636	0	2016-12-31
000558	16	2012-12-31	1124860				4.62223e+09	2012-12-31	A	0.806471	2012-12-31	0.008478	0	2012-12-31
000558	13	2013-12-31	1124800				5.87788e+09	2013-12-31	A	0.843875	2013-12-31	0.009705	0	2013-12-31
000558	15	2014-12-31	1151800				6.2638e+09	2014-12-31	A	0.6261	2014-12-31	0.027255	0	2014-12-31
000558	13	2015-12-31	995700	1	43.8	2015-12	4.67803e+09	2015-12-31	A	0.521308	2015-12-31	-0.124406	0	2015-12-31
000558	16	2016-12-31	1204000	1	43.2	2016-12	2.83074e+09	2016-12-31	A	0.45875	2016-12-31	0.021603	0	2016-12-31
000559	16	2012-12-31	1526600				8.80454e+09	2012-12-31	A	0.535614	2012-12-31	0.044579	0	2012-12-31
000559	17	2013-12-31	1481200				8.56333e+09	2013-12-31	A	0.605592	2013-12-31	0.061956	0	2013-12-31
000559	16	2014-12-31	1460000				9.74269e+09	2014-12-31	A	0.633816	2014-12-31	0.065718	0	2014-12-31
000559	17	2015-12-31	1481000	1	43.8	2015-12	1.19032e+10	2015-12-31	A	0.640637	2015-12-31	0.065783	0	2015-12-31
000559	16	2016-12-31	1510000	1	43.2	2016-12	1.27468e+10	2016-12-31	A	0.589862	2016-12-31	0.077317	0	2016-12-31
000560	19	2012-12-31	1899000				4.17227e+09	2012-12-31	A	0.716999	2012-12-31	0.040167	0	2012-12-31
000560	22	2013-12-31	1958400				3.95164e+09	2013-12-31	A	0.745479	2013-12-31	0.019494	0	2013-12-31
000560	21	2014-12-31	2013600				4.81484e+09	2014-12-31	A	0.716329	2014-12-31	0.019953	0	2014-12-31
000560	19	2015-12-31	1812600	1	43.8	2015-12	4.48256e+09	2015-12-31	A	0.382268	2015-12-31	0.003317	1	2015-12-31
000560	17	2016-12-31	2107700	1	43.2	2016-12	6.09635e+09	2016-12-31	A	0.431851	2016-12-31	0.013114	1	2016-12-31
000561	19	2012-12-31	1341100				1.42977e+09	2012-12-31	A	0.428241	2012-12-31	0.019826	0	2012-12-31
000561	20	2013-12-31	1511500				1.6232e+09	2013-12-31	A	0.405321	2013-12-31	0.018063	0	2013-12-31
000561	19	2014-12-31	1589700				1.66657e+09	2014-12-31	A	0.45517	2014-12-31	0.022533	0	2014-12-31
000561	19	2015-12-31	1583900	1	43.8	2015-12	1.90592e+09	2015-12-31	A	0.503268	2015-12-31	0.041193	0	2015-12-31
000561	19	2016-12-31	1833800	1	43.2	2016-12	2.2664e+09	2016-12-31	A	0.457936	2016-12-31	0.045914	0	2016-12-31
000562	26	2012-12-31	7310000						A	0.536152	2012-12-31	0.027202	0	2012-12-31
000562	25	2013-12-31	10826500				3.18971e+10	2013-12-31	A	0.572038	2013-12-31	0.035496	1	2013-12-31
000563	16	2012-12-31	2736200				1.21209e+09	2012-12-31	A	0.083704	2012-12-31	0.073192	0	2012-12-31
000563	15	2013-12-31	3055500				3.56089e+09	2013-12-31	A	0.10683	2013-12-31	0.07968		2013-12-31
000563	19	2014-12-31	3282700				3.92919e+09	2014-12-31	A	0.104145	2014-12-31	0.082361	0	2014-12-31
000563	19	2015-12-31	3958600	1	43.8	2015-12	4.25725e+09	2015-12-31	A	0.124627	2015-12-31	0.051917	0	2015-12-31
000563	18	2016-12-31	4245400	1	43.2	2016-12	8.74386e+09	2016-12-31	A	0.186888	2016-12-31	0.054209	0	2016-12-31
000565	17	2012-12-31	874655				9.88529e+08	2012-12-31	A	0.446647	2012-12-31	0.055027	1	2012-12-31
000565	18	2013-12-31	900900				1.04918e+09	2013-12-31	A	0.383621	2013-12-31	0.037821	1	2013-12-31
000565	18	2014-12-31	939900				9.69478e+08	2014-12-31	A	0.331116	2014-12-31	0.046775	1	2014-12-31
000565	16	2015-12-31	1161100	1	43.8	2015-12	9.53222e+08	2015-12-31	A	0.26697	2015-12-31	0.136285	0	2015-12-31
000565	16	2016-12-31	2134100	1	43.2	2016-12	1.06082e+09	2016-12-31	A	0.262776	2016-12-31	0.167695	0	2016-12-31
000566	17	2012-12-31	988000				2.01976e+09	2012-12-31	A	0.460584	2012-12-31	0.028655	0	2012-12-31
000566	19	2013-12-31	1131000				2.76151e+09	2013-12-31	A	0.542144	2013-12-31	0.029313	0	2013-12-31
000566	19	2014-12-31	960000				3.47192e+09	2014-12-31	A	0.529454	2014-12-31	0.046446	0	2014-12-31
000566	19	2015-12-31	1140000	1	43.8	2015-12	3.67337e+09	2015-12-31	A	0.480438	2015-12-31	0.040493	0	2015-12-31
000566	18	2016-12-31	1140000	1	43.2	2016-12	4.8822e+09	2016-12-31	A	0.413974	2016-12-31	0.016585	0	2016-12-31
000567	14	2012-12-31	946500				2.23654e+08	2012-12-31	A	0.136634	2012-12-31	-0.063565	1	2012-12-31
000567	10	2013-12-31	179800				2.15686e+08	2013-12-31	A	0.154042	2013-12-31	0.008406	0	2013-12-31
000567	9	2014-12-31	1800000				2.74987e+08	2014-12-31	A	0.247274	2014-12-31	0.015703	1	2014-12-31
000567	10	2015-12-31	735000	1	43.8	2015-12	3.15632e+08	2015-12-31	A	0.046348	2015-12-31	0.101438	0	2015-12-31
000567	12	2016-12-31	2573200	1	43.2	2016-12	2.28993e+08	2016-12-31	A	0.829037	2016-12-31	0.002326	0	2016-12-31
000568	22	2012-12-31	3623500				1.24772e+10	2012-12-31	A	0.372576	2012-12-31	0.291693	0	2012-12-31
000568	22	2013-12-31	3679500				1.5573e+10	2013-12-31	A	0.225484	2013-12-31	0.257568	0	2013-12-31
000568	21	2014-12-31	2943600				1.37343e+10	2014-12-31	A	0.256437	2014-12-31	0.074108	0	2014-12-31
000568	18	2015-12-31	1875600	1	43.8	2015-12	1.31708e+10	2015-12-31	A	0.213882	2015-12-31	0.117642	0	2015-12-31
000568	19	2016-12-31	2759600	1	43.2	2016-12	1.31817e+10	2016-12-31	A	0.186441	2016-12-31	0.142584	0	2016-12-31
000570	18	2012-12-31	1392300				2.87009e+09	2012-12-31	A	0.402746	2012-12-31	0.017814	0	2012-12-31
000570	18	2013-12-31	2486900				3.11649e+09	2013-12-31	A	0.399786	2013-12-31	0.024915	0	2013-12-31
000570	18	2014-12-31	2151800				3.04235e+09	2014-12-31	A	0.38324	2014-12-31	0.020737	0	2014-12-31
000570	19	2015-12-31	2424400	1	43.8	2015-12	3.16678e+09	2015-12-31	A	0.374924	2015-12-31	0.022424	0	2015-12-31
000570	18	2016-12-31	1383500	1	43.2	2016-12	3.23241e+09	2016-12-31	A	0.371122	2016-12-31	0.017106	0	2016-12-31
000571	14	2012-12-31	3136378				2.55921e+09	2012-12-31	A	0.218432	2012-12-31	0.037175	1	2012-12-31
000571	17	2013-12-31	4064000				2.82127e+09	2013-12-31	A	0.305101	2013-12-31	0.048213	0	2013-12-31
000571	15	2014-12-31	3872693				3.33421e+09	2014-12-31	A	0.354891	2014-12-31	0.021594	0	2014-12-31
000571	13	2015-12-31	3694200	1	43.8	2015-12	4.46639e+09	2015-12-31	A	0.410649	2015-12-31	0.007192	0	2015-12-31
000571	15	2016-12-31	3829500	1	43.2	2016-12	4.88431e+09	2016-12-31	A	0.420125	2016-12-31	6.2e-05	0	2016-12-31
000572	13	2012-12-31	1283600				1.30998e+10	2012-12-31	A	0.300822	2012-12-31	0.032325	0	2012-12-31
000572	13	2013-12-31	1053900				1.26901e+10	2013-12-31	A	0.316922	2013-12-31	0.04061	1	2013-12-31
000572	13	2014-12-31	1077200				1.38227e+10	2014-12-31	A	0.39661	2014-12-31	0.016679	1	2014-12-31
000572	13	2015-12-31	1162600	1	43.8	2015-12	1.61091e+10	2015-12-31	A	0.44184	2015-12-31	0.005863	1	2015-12-31
000572	15	2016-12-31	1209600	1	43.2	2016-12	1.73969e+10	2016-12-31	A	0.470243	2016-12-31	0.000713	1	2016-12-31
000573	12	2012-12-31	1398000				2.51122e+09	2012-12-31	A	0.423265	2012-12-31	0.024134	0	2012-12-31
000573	12	2013-12-31	1454000				2.60023e+09	2013-12-31	A	0.450208	2013-12-31	0.037072	0	2013-12-31
000573	12	2014-12-31	1482000				2.92535e+09	2014-12-31	A	0.513962	2014-12-31	0.001806	0	2014-12-31
000573	12	2015-12-31	1513000	1	43.8	2015-12	3.32209e+09	2015-12-31	A	0.52116	2015-12-31	-0.031018	0	2015-12-31
000573	12	2016-12-31	1660300	1	43.2	2016-12	3.18673e+09	2016-12-31	A	0.377309	2016-12-31	0.069721	0	2016-12-31
000576	13	2012-12-31	1170300				9.11891e+08	2012-12-31	A	0.801702	2012-12-31	0.051221	1	2012-12-31
000576	13	2013-12-31	1312500				9.19914e+08	2013-12-31	A	0.310645	2013-12-31	0.024348	0	2013-12-31
000576	12	2014-12-31	1220000				1.4768e+09	2014-12-31	A	0.294006	2014-12-31	0.006871	0	2014-12-31
000576	12	2015-12-31	1390000	1	43.8	2015-12	1.45624e+09	2015-12-31	A	0.384404	2015-12-31	0.09055	0	2015-12-31
000576	11	2016-12-31	1390000	1	43.2	2016-12	1.95811e+09	2016-12-31	A	0.170435	2016-12-31	0.06495	0	2016-12-31
000581	18	2012-12-31	1640000				7.92922e+09	2012-12-31	A	0.189489	2012-12-31	0.084501	0	2012-12-31
000581	18	2013-12-31	1750000				1.1056e+10	2013-12-31	A	0.235316	2013-12-31	0.088288	0	2013-12-31
000581	18	2014-12-31	2096000				1.30742e+10	2014-12-31	A	0.222622	2014-12-31	0.109678	0	2014-12-31
000581	17	2015-12-31	2060000	1	43.8	2015-12	1.44886e+10	2015-12-31	A	0.222287	2015-12-31	0.098876	0	2015-12-31
000581	17	2016-12-31	2250000	1	43.2	2016-12	1.57041e+10	2016-12-31	A	0.223899	2016-12-31	0.099978	0	2016-12-31
000582	11	2012-12-31	934600				9.3601e+08	2012-12-31	A	0.721864	2012-12-31	0.027739	0	2012-12-31
000582	11	2013-12-31	1080300				1.49674e+09	2013-12-31	A	0.549908	2013-12-31	0.068799	0	2013-12-31
000582	15	2014-12-31	1311600				8.56785e+09	2014-12-31	A	0.585073	2014-12-31	0.07076	0	2014-12-31
000582	15	2015-12-31	1352900	1	43.8	2015-12	8.59635e+09	2015-12-31	A	0.437003	2015-12-31	0.033033	0	2015-12-31
000582	15	2016-12-31	1267100	1	43.2	2016-12	1.23553e+10	2016-12-31	A	0.397495	2016-12-31	0.039156	0	2016-12-31
000585	11	2012-12-31	746583				5.57054e+08	2012-12-31	A	0.451993	2012-12-31	0.022152	1	2012-12-31
000585	10	2013-12-31	683000				4.98205e+08	2013-12-31	A	0.394393	2013-12-31	0.020878	0	2013-12-31
000585	11	2014-12-31	735000				4.62731e+08	2014-12-31	A	0.406092	2014-12-31	0.012553	0	2014-12-31
000585	10	2015-12-31	668281	1	43.8	2015-12	4.82596e+08	2015-12-31	A	0.384956	2015-12-31	0.010048	0	2015-12-31
000585	12	2016-12-31	1970200	1	43.2	2016-12	4.83446e+08	2016-12-31	A	0.48267	2016-12-31	-0.247837	0	2016-12-31
000586	10	2012-12-31	610000				5.18821e+08	2012-12-31	A	0.582026	2012-12-31	0.016658	1	2012-12-31
000586	9	2013-12-31	574000				5.14155e+08	2013-12-31	A	0.536989	2013-12-31	0.034589	1	2013-12-31
000586	10	2014-12-31	627000				4.89473e+08	2014-12-31	A	0.56173	2014-12-31	0.016599	1	2014-12-31
000586	10	2015-12-31	650000	1	43.8	2015-12	5.37574e+08	2015-12-31	A	0.517645	2015-12-31	0.033478	1	2015-12-31
000586	11	2016-12-31	935400	1	43.2	2016-12	5.30457e+08	2016-12-31	A	0.527149	2016-12-31	0.006879	0	2016-12-31
000589	16	2012-12-31	1066215				7.06261e+09	2012-12-31	A	0.66665	2012-12-31	0.019072	0	2012-12-31
000589	15	2013-12-31	1069700				6.73527e+09	2013-12-31	A	0.685134	2013-12-31	0.023027	0	2013-12-31
000589	15	2014-12-31	1291200				7.57153e+09	2014-12-31	A	0.612106	2014-12-31	0.017161	0	2014-12-31
000589	15	2015-12-31	1124100	1	43.8	2015-12	9.73039e+09	2015-12-31	A	0.688149	2015-12-31	-0.023131	0	2015-12-31
000589	15	2016-12-31	1140500	1	43.2	2016-12	1.11757e+10	2016-12-31	A	0.656792	2016-12-31	0.001416	0	2016-12-31
000590	12	2012-12-31	840000				6.02454e+08	2012-12-31	A	0.320214	2012-12-31	0.195459	0	2012-12-31
000590	12	2013-12-31	825000				7.04018e+08	2013-12-31	A	0.512252	2013-12-31	-0.297615	0	2013-12-31
000590	12	2014-12-31	945000				5.52562e+08	2014-12-31	A	0.686265	2014-12-31	-0.146161		2014-12-31
000590	11	2015-12-31	980000	1	43.8	2015-12	5.86821e+08	2015-12-31	A	0.649673	2015-12-31	0.038085		2015-12-31
000590	12	2016-12-31	980000	1	43.2	2016-12	5.87435e+08	2016-12-31	A	0.581474	2016-12-31	0.079451	0	2016-12-31
000591	31	2012-12-31	703233				2.6978e+09	2012-12-31	A	0.817919	2012-12-31	0.006509	0	2012-12-31
000591	30	2013-12-31	713700				2.92446e+09	2013-12-31	A	0.823249	2013-12-31	0.006382	0	2013-12-31
000591	30	2014-12-31	762000				3.17118e+09	2014-12-31	A	0.856287	2014-12-31	-0.001281	0	2014-12-31
000591	3	2015-12-31		1	43.8	2015-12	3.32436e+09	2015-12-31	A	0.726502	2015-12-31	0.02169	0	2015-12-31
000591	16	2016-12-31	3105100	1	43.2	2016-12	2.27372e+10	2016-12-31	A	0.612976	2016-12-31	0.022796	0	2016-12-31
000592	12	2012-12-31	1300000				1.8226e+09	2012-12-31	A	0.303001	2012-12-31	0.009081	0	2012-12-31
000592	12	2013-12-31	1310000				1.82524e+09	2013-12-31	A	0.262255	2013-12-31	0.026701	0	2013-12-31
000592	12	2014-12-31	1260500				1.8269e+09	2014-12-31	A	0.333412	2014-12-31	0.0358	0	2014-12-31
000592	12	2015-12-31	1434300	1	43.8	2015-12	2.14536e+09	2015-12-31	A	0.098014	2015-12-31	0.011004	0	2015-12-31
000592	12	2016-12-31	1384900	1	43.2	2016-12	3.7979e+09	2016-12-31	A	0.163072	2016-12-31	0.001282	0	2016-12-31
000593	12	2012-12-31	957500				6.53354e+08	2012-12-31	A	0.464663	2012-12-31	0.025901	0	2012-12-31
000593	12	2013-12-31	976000				6.27322e+08	2013-12-31	A	0.263404	2013-12-31	0.043158	0	2013-12-31
000593	13	2014-12-31	953100				9.05954e+08	2014-12-31	A	0.13501	2014-12-31	0.022336	0	2014-12-31
000593	13	2015-12-31	1305000	1	43.8	2015-12	7.68674e+08	2015-12-31	A	0.177676	2015-12-31	0.017836	0	2015-12-31
000593	12	2016-12-31	1291000	1	43.2	2016-12	7.90227e+08	2016-12-31	A	0.300704	2016-12-31	-0.03269	0	2016-12-31
000594	11	2012-12-31	1012200				4.42527e+09	2012-12-31	A	0.244319	2012-12-31	-0.011547	0	2012-12-31
000594	12	2013-12-31	1138200				4.15954e+09	2013-12-31	A	0.309347	2013-12-31	-0.054497	0	2013-12-31
000594	13	2014-12-31	721000				4.22417e+09	2014-12-31	A	0.365206	2014-12-31	0.00231	0	2014-12-31
000595	20	2012-12-31	676372				8.79171e+08	2012-12-31	A	0.734147	2012-12-31	0.009629	0	2012-12-31
000595	21	2013-12-31	706500				8.42415e+08	2013-12-31	A	0.738589	2013-12-31	-0.11331	0	2013-12-31
000595	20	2014-12-31	606700				1.05565e+09	2014-12-31	A	0.720412	2014-12-31	0.019681	0	2014-12-31
000595	20	2015-12-31	824500	1	43.8	2015-12	1.04603e+09	2015-12-31	A	0.382771	2015-12-31	-0.113502	0	2015-12-31
000595	22	2016-12-31	884600	1	43.2	2016-12	1.20914e+09	2016-12-31	A	0.448156	2016-12-31	-0.070327	0	2016-12-31
000596	18	2012-12-31	2960600				4.24182e+09	2012-12-31	A	0.364091	2012-12-31	0.136694	0	2012-12-31
000596	18	2013-12-31	3108400				5.30813e+09	2013-12-31	A	0.356576	2013-12-31	0.10693	0	2013-12-31
000596	16	2014-12-31	2923700				5.81693e+09	2014-12-31	A	0.348088	2014-12-31	0.093091	0	2014-12-31
000596	16	2015-12-31	2903000	1	43.8	2015-12	6.41352e+09	2015-12-31	A	0.327075	2015-12-31	0.099619	0	2015-12-31
000596	17	2016-12-31	3009200	1	43.2	2016-12	7.18315e+09	2016-12-31	A	0.319987	2016-12-31	0.097333	0	2016-12-31
000597	19	2012-12-31	500000				5.87237e+09	2012-12-31	A	0.706934	2012-12-31	0.000906	1	2012-12-31
000597	19	2013-12-31	1237000				5.99328e+09	2013-12-31	A	0.788334	2013-12-31	-0.021868	1	2013-12-31
000597	19	2014-12-31	1074400				7.5546e+09	2014-12-31	A	0.677917	2014-12-31	0.009777	1	2014-12-31
000597	20	2015-12-31	1667800	1	43.8	2015-12	8.57287e+09	2015-12-31	A	0.723788	2015-12-31	-0.045113	0	2015-12-31
000597	19	2016-12-31	1536000	1	43.2	2016-12	8.69263e+09	2016-12-31	A	0.751378	2016-12-31	0.002691	0	2016-12-31
000598	13	2012-12-31	1946100				7.09045e+09	2012-12-31	A	0.478082	2012-12-31	0.087021	1	2012-12-31
000598	13	2013-12-31	1396100				8.346e+09	2013-12-31	A	0.346266	2013-12-31	0.072126	1	2013-12-31
000598	14	2014-12-31	1760000				1.0403e+10	2014-12-31	A	0.383473	2014-12-31	0.062666	1	2014-12-31
000598	12	2015-12-31	1716400	1	43.8	2015-12	1.2151e+10	2015-12-31	A	0.414519	2015-12-31	0.060019		2015-12-31
000598	13	2016-12-31	1726100	1	43.2	2016-12	1.42021e+10	2016-12-31	A	0.459026	2016-12-31	0.051524		2016-12-31
000599	20	2012-12-31	1240300				4.91577e+09	2012-12-31	A	0.680971	2012-12-31	0.004362	0	2012-12-31
000599	20	2013-12-31	723900				4814201831	2013-12-31	A	0.679285	2013-12-31	0.005689	0	2013-12-31
000599	19	2014-12-31	2164000				4.86201e+09	2014-12-31	A	0.504491	2014-12-31	0.011515	0	2014-12-31
000599	18	2015-12-31	1920000	1	43.8	2015-12	5.05145e+09	2015-12-31	A	0.560562	2015-12-31	0.010026	0	2015-12-31
000599	19	2016-12-31	1429000	1	43.2	2016-12	5.90471e+09	2016-12-31	A	0.627498	2016-12-31	0.01075	0	2016-12-31
000600	19	2012-12-31	1048600				1.56004e+10	2012-12-31	A	0.751395	2012-12-31	0.010017	0	2012-12-31
000600	20	2013-12-31	1398100				1.70095e+10	2013-12-31	A	0.712163	2013-12-31	0.059632	0	2013-12-31
000600	20	2014-12-31	1751700				1.79995e+10	2014-12-31	A	0.566119	2014-12-31	0.105283	0	2014-12-31
000600	21	2015-12-31	2203900	1	43.8	2015-12	2.52663e+10	2015-12-31	A	0.513648	2015-12-31	0.101538	0	2015-12-31
000600	20	2016-12-31	2410700	1	43.2	2016-12	2.58452e+10	2016-12-31	A	0.546095	2016-12-31	0.066521	1	2016-12-31
000601	20	2012-12-31	1128526				8.17048e+09	2012-12-31	A	0.603037	2012-12-31	0.017404	0	2012-12-31
000601	20	2013-12-31	1161931				8.48718e+09	2013-12-31	A	0.570881	2013-12-31	0.026972	0	2013-12-31
000601	21	2014-12-31	1131672				8.68972e+09	2014-12-31	A	0.535824	2014-12-31	0.03146	0	2014-12-31
000601	23	2015-12-31	1163049	1	43.8	2015-12	8.6118e+09	2015-12-31	A	0.506576	2015-12-31	0.035444	0	2015-12-31
000601	23	2016-12-31	1363476	1	43.2	2016-12	8.50765e+09	2016-12-31	A	0.490746	2016-12-31	0.052441	0	2016-12-31
000602	15	2012-12-31	873700				1.37412e+10	2012-12-31	A	0.629277	2012-12-31	0.072126	0	2012-12-31
000603	19	2012-12-31	446000				1.05076e+09	2012-12-31	A	0.245279	2012-12-31	0.516576	0	2012-12-31
000603	18	2013-12-31	1150000				1.05072e+09	2013-12-31	A	0.325185	2013-12-31	0.590022	0	2013-12-31
000603	18	2014-12-31	980000				7.81045e+08	2014-12-31	A	0.279382	2014-12-31	0.336186	0	2014-12-31
000603	15	2015-12-31	1582600	1	43.8	2015-12	1.12502e+09	2015-12-31	A	0.252861	2015-12-31	0.296392	0	2015-12-31
000603	16	2016-12-31	823000	1	43.2	2016-12	1.40852e+09	2016-12-31	A	0.068488	2016-12-31	0.116654	0	2016-12-31
000605	13	2012-12-31	319036				1.32508e+08	2012-12-31	A	0.553792	2012-12-31	0.038617	0	2012-12-31
000605	13	2013-12-31	331100				1.37875e+08	2013-12-31	A	0.274286	2013-12-31	-0.025798	0	2013-12-31
000605	17	2014-12-31	1058900				4.73815e+08	2014-12-31	A	0.544648	2014-12-31	0.016419	0	2014-12-31
000605	20	2015-12-31	1616000	1	43.8	2015-12	2.38136e+09	2015-12-31	A	0.533771	2015-12-31	0.019191	0	2015-12-31
000605	19	2016-12-31	1830000	1	43.2	2016-12	2.44243e+09	2016-12-31	A	0.658364	2016-12-31	0.012898	0	2016-12-31
000606	12	2012-12-31	937200				1.14506e+09	2012-12-31	A	0.28586	2012-12-31	0.001359	0	2012-12-31
000606	12	2013-12-31	1167500				1.50786e+09	2013-12-31	A	0.321696	2013-12-31	0.015886	0	2013-12-31
000606	11	2014-12-31	1055200				1.4566e+09	2014-12-31	A	0.347532	2014-12-31	-0.095656	0	2014-12-31
000606	11	2015-12-31	740900	1	43.8	2015-12	1.32576e+09	2015-12-31	A	0.306566	2015-12-31	-0.146827	0	2015-12-31
000606	10	2016-12-31	951000	1	43.2	2016-12	1.01341e+09	2016-12-31	A	0.090053	2016-12-31	0.013156	1	2016-12-31
000607	13	2012-12-31	1118740				1.71057e+09	2012-12-31	A	0.726068	2012-12-31	0.024427	0	2012-12-31
000607	12	2013-12-31	1233311				2.01524e+09	2013-12-31	A	0.703136	2013-12-31	0.018093	0	2013-12-31
000607	23	2014-12-31	1851300				1.95492e+09	2014-12-31	A	0.321592	2014-12-31	0.104095		2014-12-31
000607	20	2015-12-31	1841600	1	43.8	2015-12	1.95295e+09	2015-12-31	A	0.286123	2015-12-31	0.131661	0	2015-12-31
000607	19	2016-12-31	1857000	1	43.2	2016-12	2.3948e+09	2016-12-31	A	0.326426	2016-12-31	0.095694	0	2016-12-31
000608	14	2012-12-31	4049100				6256646000	2012-12-31	A	0.507563	2012-12-31	0.039543	0	2012-12-31
000608	15	2013-12-31	4152100				6829801000	2013-12-31	A	0.595973	2013-12-31	0.021953	0	2013-12-31
000608	13	2014-12-31	4092100				8561270000	2014-12-31	A	0.612349	2014-12-31	-0.046452	0	2014-12-31
000608	14	2015-12-31	3448200	1	43.8	2015-12	11238528000	2015-12-31	A	0.597069	2015-12-31	0.006665	0	2015-12-31
000608	12	2016-12-31	3448000	1	43.2	2016-12	10252324000	2016-12-31	A	0.62328	2016-12-31	-0.044781	0	2016-12-31
000609	15	2012-12-31	1481300				1.44453e+09	2012-12-31	A	0.320264	2012-12-31	0.05218	1	2012-12-31
000609	16	2013-12-31	1313900				1.5813e+09	2013-12-31	A	0.348552	2013-12-31	0.056302	1	2013-12-31
000609	16	2014-12-31	1045300				1.79259e+09	2014-12-31	A	0.313943	2014-12-31	0.06174	1	2014-12-31
000609	15	2015-12-31	3447100	1	43.8	2015-12	1.87564e+09	2015-12-31	A	0.342105	2015-12-31	0.009157	1	2015-12-31
000609	14	2016-12-31	1446200	1	43.2	2016-12	1.98236e+09	2016-12-31	A	0.319399	2016-12-31	0.062835	1	2016-12-31
000610	17	2012-12-31	865000				6.65747e+08	2012-12-31	A	0.269678	2012-12-31	0.033653	0	2012-12-31
000610	17	2013-12-31	1098000				6.28454e+08	2013-12-31	A	0.27882	2013-12-31	0.013258	0	2013-12-31
000610	17	2014-12-31	1001600				6.42781e+08	2014-12-31	A	0.242374	2014-12-31	-0.036094	0	2014-12-31
000610	16	2015-12-31	1380200	1	43.8	2015-12	5.76615e+08	2015-12-31	A	0.280704	2015-12-31	0.007437	0	2015-12-31
000610	17	2016-12-31	1236600	1	43.2	2016-12	1.15699e+09	2016-12-31	A	0.388244	2016-12-31	0.006583	0	2016-12-31
000611	15	2012-12-31	320000				6.41079e+08	2012-12-31	A	0.185848	2012-12-31	-0.064276	0	2012-12-31
000611	14	2013-12-31	384700				7.17563e+08	2013-12-31	A	0.194868	2013-12-31	0.015408	1	2013-12-31
000611	14	2014-12-31	686500				7.39768e+08	2014-12-31	A	0.229481	2014-12-31	-0.070978	1	2014-12-31
000611	14	2015-12-31	1069700	1	43.8	2015-12	7.07799e+08	2015-12-31	A	0.529385	2015-12-31	-0.885142		2015-12-31
000611	14	2016-12-31	975300	1	43.2	2016-12	4.02264e+08	2016-12-31	A	0.532034	2016-12-31	0.012306		2016-12-31
000612	17	2012-12-31	1879544				4.92209e+09	2012-12-31	A	0.602019	2012-12-31	-0.002497	0	2012-12-31
000612	19	2013-12-31	2157900				6.15116e+09	2013-12-31	A	0.399113	2013-12-31	0.036151	0	2013-12-31
000612	19	2014-12-31	2935300				7.19538e+09	2014-12-31	A	0.48312	2014-12-31	0.03897	0	2014-12-31
000612	16	2015-12-31	2554900	1	43.8	2015-12	9.14689e+09	2015-12-31	A	0.447863	2015-12-31	-0.007246	0	2015-12-31
000612	14	2016-12-31	2523400	1	43.2	2016-12	8.62833e+09	2016-12-31	A	0.378894	2016-12-31	0.013625	1	2016-12-31
000613	11	2012-12-31	775400				1.18037e+08	2012-12-31	A	0.273563	2012-12-31	0.018362	1	2012-12-31
000613	11	2013-12-31	766500				1.15786e+08	2013-12-31	A	0.281228	2013-12-31	-0.019299	1	2013-12-31
000613	11	2014-12-31	602400				1.13961e+08	2014-12-31	A	0.26004	2014-12-31	0.021945	1	2014-12-31
000613	11	2015-12-31	923700	1	43.8	2015-12	1.14081e+08	2015-12-31	A	0.266477	2015-12-31	-0.071294	1	2015-12-31
000613	10	2016-12-31	1161900	1	43.2	2016-12	1.04888e+08	2016-12-31	A	0.295585	2016-12-31	-0.025237	1	2016-12-31
000617	14	2012-12-31	928759				3.23306e+09	2012-12-31	A	0.75248	2012-12-31	-0.010089	0	2012-12-31
000617	13	2013-12-31	461800				2.80927e+09	2013-12-31	A	0.695891	2013-12-31	0.004218	0	2013-12-31
000617	12	2014-12-31	838900				2.33415e+09	2014-12-31	A	0.728326	2014-12-31	-0.05224	0	2014-12-31
000617	13	2015-12-31	771500	1	43.8	2015-12	2.20483e+09	2015-12-31	A	0.762048	2015-12-31	-0.034392	0	2015-12-31
000617	13	2016-12-31	907400	1	43.2	2016-12	2.21506e+09	2016-12-31	A	0.844476	2016-12-31	0.015737	0	2016-12-31
000619	15	2012-12-31	1944800				4.05813e+09	2012-12-31	A	0.457357	2012-12-31	0.051514	0	2012-12-31
000619	15	2013-12-31	1524800				4.48769e+09	2013-12-31	A	0.41399	2013-12-31	0.037005	0	2013-12-31
000619	14	2014-12-31	1773300				4.34575e+09	2014-12-31	A	0.353838	2014-12-31	0.030062	0	2014-12-31
000619	14	2015-12-31	1579700	1	43.8	2015-12	4.06007e+09	2015-12-31	A	0.321319	2015-12-31	0.030135	0	2015-12-31
000619	14	2016-12-31	1702000	1	43.2	2016-12	3.9093e+09	2016-12-31	A	0.312097	2016-12-31	0.022483	0	2016-12-31
000622	13	2012-12-31	510000				2.12201e+08	2012-12-31	A	0.417374	2012-12-31	0.018407	0	2012-12-31
000622	15	2013-12-31	375600				4.31386e+08	2013-12-31	A	0.38989	2013-12-31	0.02561	1	2013-12-31
000622	15	2014-12-31	1062900				4.30003e+08	2014-12-31	A	0.405503	2014-12-31	-0.107113	0	2014-12-31
000622	13	2015-12-31	1194500	1	43.8	2015-12	3.73925e+08	2015-12-31	A	0.444994	2015-12-31	-0.171034	0	2015-12-31
000622	14	2016-12-31	1037400	1	43.2	2016-12	3.06177e+08	2016-12-31	A	0.542295	2016-12-31	0.093413	0	2016-12-31
000623	13	2012-12-31	5112700				1.00807e+10	2012-12-31	A	0.110211	2012-12-31	0.059287	0	2012-12-31
000623	14	2013-12-31	5313400				1.09615e+10	2013-12-31	A	0.11983	2013-12-31	0.087739	0	2013-12-31
000623	14	2014-12-31	6234400				1.21064e+10	2014-12-31	A	0.080649	2014-12-31	0.102966	0	2014-12-31
000623	14	2015-12-31	9617200	1	43.8	2015-12	1.37695e+10	2015-12-31	A	0.113463	2015-12-31	0.13118	0	2015-12-31
000623	14	2016-12-31	7110300	1	43.2	2016-12	1.9834e+10	2016-12-31	A	0.072096	2016-12-31	0.081406	0	2016-12-31
000625	31	2012-12-31	2191563				3.65321e+10	2012-12-31	A	0.666268	2012-12-31	0.030683	0	2012-12-31
000625	30	2013-12-31	2552759				4.61176e+10	2013-12-31	A	0.650706	2013-12-31	0.064996	0	2013-12-31
000625	29	2014-12-31	2823504				5.33647e+10	2014-12-31	A	0.63472	2014-12-31	0.107882	0	2014-12-31
000625	31	2015-12-31	2749203	1	43.8	2015-12	6.96874e+10	2015-12-31	A	0.617805	2015-12-31	0.110973	0	2015-12-31
000625	29	2016-12-31	2960507	1	43.2	2016-12	8.9414e+10	2016-12-31	A	0.592968	2016-12-31	0.096484	0	2016-12-31
000626	17	2012-12-31	101900				4.96372e+09	2012-12-31	A	0.821884	2012-12-31	0.009983	0	2012-12-31
000626	17	2013-12-31	97700				5.05118e+09	2013-12-31	A	0.832431	2013-12-31	0.024264	0	2013-12-31
000626	17	2014-12-31	162800				5.5818e+09	2014-12-31	A	0.819093	2014-12-31	0.071914	0	2014-12-31
000626	15	2015-12-31	330600	1	43.8	2015-12	8.02103e+09	2015-12-31	A	0.767017	2015-12-31	0.072852	0	2015-12-31
000626	16	2016-12-31	3479000	1	43.2	2016-12	8.6178e+09	2016-12-31	A	0.740831	2016-12-31	0.044859	0	2016-12-31
000627	15	2012-12-31	832600				1.88361e+09	2012-12-31	A	0.255418	2012-12-31	0.006686	1	2012-12-31
000627	16	2013-12-31	936600				2.06473e+09	2013-12-31	A	0.334133	2013-12-31	-0.04657	1	2013-12-31
000627	14	2014-12-31	967400				2.15695e+09	2014-12-31	A	0.293458	2014-12-31	0.039894	1	2014-12-31
000627	15	2015-12-31	962000	1	43.8	2015-12	2.1085e+09	2015-12-31	A	0.259628	2015-12-31	0.103992	0	2015-12-31
000627	15	2016-12-31	1034000	1	43.2	2016-12	2.40921e+09	2016-12-31	A	0.826959	2016-12-31	0.026374	0	2016-12-31
000628	15	2012-12-31	1003800				3.08966e+09	2012-12-31	A	0.930626	2012-12-31	0.000158	0	2012-12-31
000628	15	2013-12-31	1100300				2.85855e+09	2013-12-31	A	0.940926	2013-12-31	0.0055	0	2013-12-31
000628	15	2014-12-31	1278600				3.34533e+09	2014-12-31	A	0.959318	2014-12-31	-0.010816	0	2014-12-31
000628	15	2015-12-31	896100	1	43.8	2015-12	3.68173e+09	2015-12-31	A	0.827119	2015-12-31	0.012388	0	2015-12-31
000628	13	2016-12-31	1462800	1	43.2	2016-12	3.97106e+09	2016-12-31	A	0.792944	2016-12-31	0.009673	1	2016-12-31
000629	19	2012-12-31	1431073				3.13326e+10	2012-12-31	A	0.504488	2012-12-31	0.019269	1	2012-12-31
000629	19	2013-12-31	1066100				3.10609e+10	2013-12-31	A	0.577386	2013-12-31	0.015723	0	2013-12-31
000629	18	2014-12-31	1165100				3.57495e+10	2014-12-31	A	0.767554	2014-12-31	-0.114082	0	2014-12-31
000629	18	2015-12-31	995400	1	43.8	2015-12	5.23456e+10	2015-12-31	A	0.825853	2015-12-31	-0.043249	0	2015-12-31
000629	17	2016-12-31	1240300	1	43.2	2016-12	5.60122e+10	2016-12-31	A	0.625044	2016-12-31	-0.682897	0	2016-12-31
000630	25	2012-12-31	1819000				3.22666e+10	2012-12-31	A	0.697281	2012-12-31	0.019563	0	2012-12-31
000630	24	2013-12-31	1635600				3.98928e+10	2013-12-31	A	0.699186	2013-12-31	0.01384	0	2013-12-31
000630	21	2014-12-31	1327200				3.97474e+10	2014-12-31	A	0.666115	2014-12-31	0.007188	0	2014-12-31
000630	22	2015-12-31	1387800	1	43.8	2015-12	4.69272e+10	2015-12-31	A	0.66883	2015-12-31	-0.016524	0	2015-12-31
000630	21	2016-12-31	1169100	1	43.2	2016-12	4.41675e+10	2016-12-31	A	0.60694	2016-12-31	0.007275	0	2016-12-31
000631	13	2012-12-31	2020700				1.06543e+10	2012-12-31	A	0.746061	2012-12-31	0.052735	0	2012-12-31
000631	13	2013-12-31	2918700				1.10776e+10	2013-12-31	A	0.766583	2013-12-31	0.047337	0	2013-12-31
000631	13	2014-12-31	980000				1.28828e+10	2014-12-31	A	0.704834	2014-12-31	0.048891	0	2014-12-31
000631	13	2015-12-31	903800	1	43.8	2015-12	1.19554e+10	2015-12-31	A	0.68359	2015-12-31	0.027488	0	2015-12-31
000631	13	2016-12-31	894100	1	43.2	2016-12	1.18918e+10	2016-12-31	A	0.662786	2016-12-31	0.021704	0	2016-12-31
000632	16	2012-12-31	5791000				3.7599e+09	2012-12-31	A	0.723404	2012-12-31	0.003108	0	2012-12-31
000632	16	2013-12-31	6077100				4.92914e+09	2013-12-31	A	0.744141	2013-12-31	0.003904	0	2013-12-31
000632	15	2014-12-31	5982100				5.68253e+09	2014-12-31	A	0.758119	2014-12-31	0.000506	1	2014-12-31
000632	13	2015-12-31	3555400	1	43.8	2015-12	5.92692e+09	2015-12-31	A	0.809664	2015-12-31	0.005014	1	2015-12-31
000632	12	2016-12-31	2187700	1	43.2	2016-12	7.15301e+09	2016-12-31	A	0.791871	2016-12-31	0.005911	1	2016-12-31
000633	17	2012-12-31	918200				3.15203e+08	2012-12-31	A	0.283626	2012-12-31	0.007458	0	2012-12-31
000633	17	2013-12-31	946200				3.16835e+08	2013-12-31	A	0.231722	2013-12-31	0.018734	0	2013-12-31
000633	15	2014-12-31	1084100				2.95246e+08	2014-12-31	A	0.232329	2014-12-31	-0.112089	0	2014-12-31
000633	16	2015-12-31	780000	1	43.8	2015-12	2.57833e+08	2015-12-31	A	0.269247	2015-12-31	-0.192121	0	2015-12-31
000633	16	2016-12-31	1304000	1	43.2	2016-12	2.19782e+08	2016-12-31	A	0.8076	2016-12-31	0.026085	0	2016-12-31
000635	19	2012-12-31	803918				3.75003e+09	2012-12-31	A	0.26082	2012-12-31	0.008374	0	2012-12-31
000635	19	2013-12-31	903451				3.62597e+09	2013-12-31	A	0.227402	2013-12-31	0.021683	0	2013-12-31
000635	18	2014-12-31	1056700				3.55172e+09	2014-12-31	A	0.106284	2014-12-31	0.016885	0	2014-12-31
000635	19	2015-12-31	1221900	1	43.8	2015-12	3.09714e+09	2015-12-31	A	0.111514	2015-12-31	0.00945	0	2015-12-31
000635	17	2016-12-31	1313800	1	43.2	2016-12	3.14382e+09	2016-12-31	A	0.130624	2016-12-31	0.03297	0	2016-12-31
000636	20	2012-12-31	2207000				3.30953e+09	2012-12-31	A	0.329583	2012-12-31	0.021434	0	2012-12-31
000636	19	2013-12-31	2065100				3.27887e+09	2013-12-31	A	0.402173	2013-12-31	0.022962	0	2013-12-31
000636	18	2014-12-31	2026800				3.86891e+09	2014-12-31	A	0.258933	2014-12-31	0.018711	0	2014-12-31
000636	18	2015-12-31	2087200	1	43.8	2015-12	5.08314e+09	2015-12-31	A	0.273827	2015-12-31	0.009833	0	2015-12-31
000636	18	2016-12-31	2467700	1	43.2	2016-12	6.58819e+09	2016-12-31	A	0.319639	2016-12-31	0.014063	0	2016-12-31
000638	17	2012-12-31	963400				8.17309e+08	2012-12-31	A	0.714257	2012-12-31	0.004913	0	2012-12-31
000638	15	2013-12-31	805700				1.0205e+09	2013-12-31	A	0.729228	2013-12-31	-0.011261	0	2013-12-31
000638	18	2014-12-31	896500				1.19554e+09	2014-12-31	A	0.864367	2014-12-31	0.001415	0	2014-12-31
000638	18	2015-12-31	574100	1	43.8	2015-12	2.50489e+09	2015-12-31	A	0.87757	2015-12-31	-0.015067	0	2015-12-31
000638	17	2016-12-31	632300	1	43.2	2016-12	2.53778e+09	2016-12-31	A	0.794594	2016-12-31	0.009188	0	2016-12-31
000639	13	2012-12-31	1200000				1.40963e+09	2012-12-31	A	0.284061	2012-12-31	0.099987	0	2012-12-31
000639	14	2013-12-31	1100000				1.43085e+09	2013-12-31	A	0.193606	2013-12-31	0.125978	0	2013-12-31
000639	14	2014-12-31	802800				1.43635e+09	2014-12-31	A	0.344343	2014-12-31	0.063182	0	2014-12-31
000639	14	2015-12-31	900000	1	43.8	2015-12	1.85961e+09	2015-12-31	A	0.219564	2015-12-31	0.083949	0	2015-12-31
000639	15	2016-12-31	860000	1	43.2	2016-12	1.74248e+09	2016-12-31	A	0.695448	2016-12-31	0.015438	0	2016-12-31
000650	14	2012-12-31	1919700				1.60279e+09	2012-12-31	A	0.182733	2012-12-31	0.131817	0	2012-12-31
000650	14	2013-12-31	1817300				2.09487e+09	2013-12-31	A	0.167416	2013-12-31	0.092756	0	2013-12-31
000650	15	2014-12-31	1654400				2.32872e+09	2014-12-31	A	0.167517	2014-12-31	0.124698	0	2014-12-31
000650	15	2015-12-31	1719200	1	43.8	2015-12	2.5971e+09	2015-12-31	A	0.175971	2015-12-31	0.138007	0	2015-12-31
000650	15	2016-12-31	1892000	1	43.2	2016-12	3.15627e+09	2016-12-31	A	0.170875	2016-12-31	0.111463	0	2016-12-31
000651	13	2012-12-31	10990000				8.52116e+10	2012-12-31	A	0.7436	2012-12-31	0.069221	1	2012-12-31
000651	14	2013-12-31	11540000				1.07567e+11	2013-12-31	A	0.734734	2013-12-31	0.081792	1	2013-12-31
000651	15	2014-12-31	15597200				1.33702e+11	2014-12-31	A	0.711123	2014-12-31	0.09123	1	2014-12-31
000651	16	2015-12-31	15120200	1	43.8	2015-12	1.56231e+11	2015-12-31	A	0.699646	2015-12-31	0.07807	1	2015-12-31
000651	15	2016-12-31	13512300	1	43.2	2016-12	1.61698e+11	2016-12-31	A	0.698834	2016-12-31	0.085127	1	2016-12-31
000652	17	2012-12-31	852000				1.37508e+10	2012-12-31	A	0.830865	2012-12-31	0.002155	0	2012-12-31
000652	16	2013-12-31	1413500				1.64774e+10	2013-12-31	A	0.849184	2013-12-31	0.020301	0	2013-12-31
000652	16	2014-12-31	1331200				1.98077e+10	2014-12-31	A	0.852878	2014-12-31	0.025687	0	2014-12-31
000652	17	2015-12-31	1642300	1	43.8	2015-12	2.34787e+10	2015-12-31	A	0.86348	2015-12-31	0.011107	0	2015-12-31
000652	18	2016-12-31	1784900	1	43.2	2016-12	2.85716e+10	2016-12-31	A	0.864875	2016-12-31	0.013341	0	2016-12-31
000655	16	2012-12-31	611374				2.93362e+09	2012-12-31	A	0.15671	2012-12-31	0.063293	1	2012-12-31
000655	14	2013-12-31	910200				3.33601e+09	2013-12-31	A	0.155839	2013-12-31	0.073408	1	2013-12-31
000655	15	2014-12-31	453800				3.59484e+09	2014-12-31	A	0.129441	2014-12-31	0.058642	0	2014-12-31
000655	14	2015-12-31	406800	1	43.8	2015-12	3.66721e+09	2015-12-31	A	0.068619	2015-12-31	0.00153	0	2015-12-31
000655	14	2016-12-31	484700	1	43.2	2016-12	3.43007e+09	2016-12-31	A	0.125634	2016-12-31	-0.189673	0	2016-12-31
000656	20	2012-12-31	14277600				3.73529e+10	2012-12-31	A	0.846984	2012-12-31	0.023993	1	2012-12-31
000656	18	2013-12-31	15229600				5.20152e+10	2013-12-31	A	0.840893	2013-12-31	0.015166	0	2013-12-31
000656	21	2014-12-31	13549600				6.23951e+10	2014-12-31	A	0.839565	2014-12-31	0.010516	0	2014-12-31
000656	19	2015-12-31	17935800	1	43.8	2015-12	8.20658e+10	2015-12-31	A	0.83948	2015-12-31	0.012911	0	2015-12-31
000656	17	2016-12-31	24409500	1	43.2	2016-12	9.55528e+10	2016-12-31	A	0.793754	2016-12-31	0.016388	1	2016-12-31
000657	16	2012-12-31	980000				3.93424e+08	2012-12-31	A	0.238527	2012-12-31	-0.138166	0	2012-12-31
000657	17	2013-12-31	1090400				3.70167e+08	2013-12-31	A	0.592067	2013-12-31	0.02113	0	2013-12-31
000657	18	2014-12-31	1040000				9.61865e+09	2014-12-31	A	0.498505	2014-12-31	0.005979	0	2014-12-31
000657	18	2015-12-31	806800	1	43.8	2015-12	7.81817e+09	2015-12-31	A	0.49342	2015-12-31	-0.077324	0	2015-12-31
000657	19	2016-12-31	1154500	1	43.2	2016-12	6.83002e+09	2016-12-31	A	0.474306	2016-12-31	0.00802	0	2016-12-31
000659	16	2012-12-31	4515700				5.96387e+09	2012-12-31	A	0.551759	2012-12-31	-0.034256	0	2012-12-31
000659	15	2013-12-31	4470000				5.9431e+09	2013-12-31	A	0.753524	2013-12-31	-0.2606	0	2013-12-31
000659	15	2014-12-31	5456300				4.55395e+09	2014-12-31	A	0.696732	2014-12-31	0.010085	0	2014-12-31
000659	13	2015-12-31	2201900	1	43.8	2015-12	3.72036e+09	2015-12-31	A	0.668914	2015-12-31	-0.02257	1	2015-12-31
000659	14	2016-12-31	2320800	1	43.2	2016-12	3.17525e+09	2016-12-31	A	0.820605	2016-12-31	-0.224782	1	2016-12-31
000661	13	2012-12-31	2932300				2.05853e+09	2012-12-31	A	0.436626	2012-12-31	0.173536	1	2012-12-31
000661	13	2013-12-31	6335800				2.31438e+09	2013-12-31	A	0.39257	2013-12-31	0.15011	1	2013-12-31
000661	13	2014-12-31	5092700				2.80464e+09	2014-12-31	A	0.350592	2014-12-31	0.141091	0	2014-12-31
000661	14	2015-12-31	6292300	1	43.8	2015-12	3.14842e+09	2015-12-31	A	0.361767	2015-12-31	0.141134	0	2015-12-31
000661	14	2016-12-31	6012300	1	43.2	2016-12	3.8155e+09	2016-12-31	A	0.282593	2016-12-31	0.109119	0	2016-12-31
000662	14	2012-12-31	1095900				1.14148e+09	2012-12-31	A	0.411384	2012-12-31	0.011555	0	2012-12-31
000662	13	2013-12-31	1158600				1.11558e+09	2013-12-31	A	0.329539	2013-12-31	-0.070219	0	2013-12-31
000662	13	2014-12-31	1291500				8.86462e+08	2014-12-31	A	0.307856	2014-12-31	0.007525	0	2014-12-31
000662	13	2015-12-31	1284000	1	43.8	2015-12	8.29932e+08	2015-12-31	A	0.159466	2015-12-31	-0.004306	0	2015-12-31
000662	13	2016-12-31	894600	1	43.2	2016-12	6.7994e+08	2016-12-31	A	0.132475	2016-12-31	0.056818	0	2016-12-31
000663	20	2012-12-31	424400				1.51159e+09	2012-12-31	A	0.739844	2012-12-31	0.009429	0	2012-12-31
000663	17	2013-12-31	437300				1.45991e+09	2013-12-31	A	0.733792	2013-12-31	0.010168	0	2013-12-31
000663	17	2014-12-31	437300				1.35472e+09	2014-12-31	A	0.741733	2014-12-31	-0.013155	0	2014-12-31
000663	17	2015-12-31	437300	1	43.8	2015-12	1.37085e+09	2015-12-31	A	0.486907	2015-12-31	0.011922	0	2015-12-31
000663	20	2016-12-31	1229300	1	43.2	2016-12	3.98367e+09	2016-12-31	A	0.500101	2016-12-31	0.029861	0	2016-12-31
000665	21	2012-12-31	0				9.66786e+08	2012-12-31	A	0.340707	2012-12-31	0.055524	0	2012-12-31
000665	21	2013-12-31	1037500				3.2413e+09	2013-12-31	A	0.299572	2013-12-31	0.055501	0	2013-12-31
000665	20	2014-12-31	1337200				3.3135e+09	2014-12-31	A	0.331647	2014-12-31	0.032586	1	2014-12-31
000665	20	2015-12-31	2040600	1	43.8	2015-12	7.5153e+09	2015-12-31	A	0.296669	2015-12-31	0.048861	1	2015-12-31
000665	21	2016-12-31	1602600	1	43.2	2016-12	7.60524e+09	2016-12-31	A	0.286639	2016-12-31	0.036852	0	2016-12-31
000666	21	2012-12-31	2955200				1.29698e+10	2012-12-31	A	0.481236	2012-12-31	0.088863	0	2012-12-31
000666	20	2013-12-31	2554300				1.55535e+10	2013-12-31	A	0.459259	2013-12-31	0.094423	0	2013-12-31
000666	21	2014-12-31	2820600				1.88635e+10	2014-12-31	A	0.436092	2014-12-31	0.09395	0	2014-12-31
000666	20	2015-12-31	2455600	1	43.8	2015-12	2.13146e+10	2015-12-31	A	0.509859	2015-12-31	0.070757	0	2015-12-31
000666	20	2016-12-31	2674200	1	43.2	2016-12	28065837793	2016-12-31	A	0.550833	2016-12-31	0.06232	0	2016-12-31
000668	17	2012-12-31	1210761				9.41347e+08	2012-12-31	A	0.333519	2012-12-31	0.004151	0	2012-12-31
000668	18	2013-12-31	1485100				1.11538e+09	2013-12-31	A	0.508794	2013-12-31	0.003495	0	2013-12-31
000668	11	2014-12-31	2485000				1.52121e+09	2014-12-31	A	0.585729	2014-12-31	-0.027734	0	2014-12-31
000668	11	2015-12-31	3387000	1	43.8	2015-12	1.68722e+09	2015-12-31	A	0.494807	2015-12-31	0.020214	0	2015-12-31
000668	12	2016-12-31	2530000	1	43.2	2016-12	1.44123e+09	2016-12-31	A	0.663022	2016-12-31	-0.020873	0	2016-12-31
000670	14	2012-12-31	949700				2.95492e+08	2012-12-31	A	0.218977	2012-12-31	0.00817	1	2012-12-31
000670	12	2013-12-31	1149200				2.99566e+08	2013-12-31	A	0.354378	2013-12-31	0.010966	1	2013-12-31
000670	14	2014-12-31	1182100				4.06469e+08	2014-12-31	A	0.290102	2014-12-31	0.006418	0	2014-12-31
000670	12	2015-12-31	1794800	1	43.8	2015-12	7.61111e+08	2015-12-31	A	0.22105	2015-12-31	-0.019428	1	2015-12-31
000670	11	2016-12-31	2857800	1	43.2	2016-12	6.90521e+08	2016-12-31	A	0.118446	2016-12-31	0.028466	0	2016-12-31
000672	14	2012-12-31	112400				9.63785e+07	2012-12-31	A	0.727805	2012-12-31	0.009465	0	2012-12-31
000672	17	2013-12-31	1730000				9.65213e+07	2013-12-31	A	0.555556	2013-12-31	0.078727	1	2013-12-31
000672	17	2014-12-31	1820000				3.31097e+09	2014-12-31	A	0.538752	2014-12-31	0.095949	1	2014-12-31
000672	18	2015-12-31	1860000	1	43.8	2015-12	3.85037e+09	2015-12-31	A	0.601407	2015-12-31	0.012842	1	2015-12-31
000672	18	2016-12-31	1900000	1	43.2	2016-12	4.67806e+09	2016-12-31	A	0.724193	2016-12-31	0.02392	1	2016-12-31
000673	15	2012-12-31	342722				1.16879e+08	2012-12-31	A	0.885306	2012-12-31	0.040038	0	2012-12-31
000673	15	2013-12-31	1112800				7.87063e+07	2013-12-31	A	0.86192	2013-12-31	0.027686	0	2013-12-31
000673	14	2014-12-31	924600				8.17719e+07	2014-12-31	A	0.904748	2014-12-31	-0.004731	0	2014-12-31
000673	16	2015-12-31	1761700	1	43.8	2015-12	1.20938e+08	2015-12-31	A	0.178578	2015-12-31	0.045129	1	2015-12-31
000673	15	2016-12-31	1981800	1	43.2	2016-12	2.56567e+09	2016-12-31	A	0.217179	2016-12-31	0.060132	1	2016-12-31
000676	9	2012-12-31	1285700				9.26551e+08	2012-12-31	A	0.753735	2012-12-31	-0.188348	1	2012-12-31
000676	9	2013-12-31	868800				8.15159e+08	2013-12-31	A	0.678592	2013-12-31	0.020067	1	2013-12-31
000676	10	2014-12-31	1125800				7.22354e+08	2014-12-31	A	0.761481	2014-12-31	-0.130634	0	2014-12-31
000676	10	2015-12-31	1234200	1	43.8	2015-12	6.28927e+08	2015-12-31	A	0.534206	2015-12-31	-0.013503	1	2015-12-31
000676	14	2016-12-31	1434900	1	43.2	2016-12	3.12566e+08	2016-12-31	A	0.289852	2016-12-31	0.048721	0	2016-12-31
000677	18	2012-12-31	533600				5.89553e+09	2012-12-31	A	0.797791	2012-12-31	0.278179	0	2012-12-31
000677	18	2013-12-31	351900				3.64207e+09	2013-12-31	A	0.843264	2013-12-31	-0.090605	1	2013-12-31
000677	19	2014-12-31	358600				3.32805e+09	2014-12-31	A	0.811452	2014-12-31	-0.142594	0	2014-12-31
000677	15	2015-12-31	605900	1	43.8	2015-12	3.01284e+09	2015-12-31	A	0.242511	2015-12-31	0.071055	0	2015-12-31
000677	15	2016-12-31	539500	1	43.2	2016-12	8.27559e+08	2016-12-31	A	0.238342	2016-12-31	0.019264	0	2016-12-31
000678	20	2012-12-31	806000				1.04616e+09	2012-12-31	A	0.597451	2012-12-31	0.004225	1	2012-12-31
000678	20	2013-12-31	866000				1.31905e+09	2013-12-31	A	0.49023	2013-12-31	0.001924	1	2013-12-31
000678	20	2014-12-31	936000				2.15385e+09	2014-12-31	A	0.509652	2014-12-31	0.003434	1	2014-12-31
000678	20	2015-12-31	1021000	1	43.8	2015-12	2.24202e+09	2015-12-31	A	0.554425	2015-12-31	-0.031519	1	2015-12-31
000678	20	2016-12-31	1075000	1	43.2	2016-12	2.35018e+09	2016-12-31	A	0.499855	2016-12-31	0.006442	1	2016-12-31
000679	14	2012-12-31	2550400				9.36523e+09	2012-12-31	A	0.798468	2012-12-31	0.022015	0	2012-12-31
000679	12	2013-12-31	1820000				9.61761e+09	2013-12-31	A	0.779629	2013-12-31	0.024616	0	2013-12-31
000679	12	2014-12-31	2300000				9.46584e+09	2014-12-31	A	0.765699	2014-12-31	0.01245	0	2014-12-31
000679	12	2015-12-31	2050000	1	43.8	2015-12	8.90189e+09	2015-12-31	A	0.78223	2015-12-31	-0.026546	0	2015-12-31
000679	13	2016-12-31	4209000	1	43.2	2016-12	8.42799e+09	2016-12-31	A	0.773267	2016-12-31	0.00425	0	2016-12-31
000680	25	2012-12-31	2219000				1.38092e+10	2012-12-31	A	0.630917	2012-12-31	0.001732	0	2012-12-31
000680	23	2013-12-31	2194000				1.33057e+10	2013-12-31	A	0.62131	2013-12-31	-0.030975	0	2013-12-31
000680	21	2014-12-31	1650000				1.25801e+10	2014-12-31	A	0.597773	2014-12-31	-0.002488	0	2014-12-31
000680	21	2015-12-31	1600000	1	43.8	2015-12	1.12108e+10	2015-12-31	A	0.628449	2015-12-31	-0.103007	0	2015-12-31
000680	16	2016-12-31	772200	1	43.2	2016-12	9.39885e+09	2016-12-31	A	0.620766	2016-12-31	0.001905	0	2016-12-31
000681	15	2012-12-31	1327997				1.41525e+08	2012-12-31	A	0.198605	2012-12-31	0.064245	1	2012-12-31
000681	16	2013-12-31	1452378				1.94749e+08	2013-12-31	A	0.188982	2013-12-31	0.06282	1	2013-12-31
000681	15	2014-12-31	1950400				2.08595e+08	2014-12-31	A	0.092627	2014-12-31	0.093863	0	2014-12-31
000681	12	2015-12-31	1624300	1	43.8	2015-12	1.5237e+09	2015-12-31	A	0.237634	2015-12-31	0.061748	0	2015-12-31
000681	12	2016-12-31	1609040	1	43.2	2016-12	2.77012e+09	2016-12-31	A	0.337898	2016-12-31	0.065433	0	2016-12-31
000682	16	2012-12-31	923000				1.94756e+09	2012-12-31	A	0.346862	2012-12-31	0.024861	1	2012-12-31
000682	15	2013-12-31	1050000				2.40068e+09	2013-12-31	A	0.384289	2013-12-31	0.03356	1	2013-12-31
000682	15	2014-12-31	1262800				2.67877e+09	2014-12-31	A	0.435378	2014-12-31	0.03505	0	2014-12-31
000682	15	2015-12-31	1739000	1	43.8	2015-12	3.10594e+09	2015-12-31	A	0.419911	2015-12-31	0.034697	0	2015-12-31
000682	15	2016-12-31	1715200	1	43.2	2016-12	3.26843e+09	2016-12-31	A	0.405371	2016-12-31	0.043497	0	2016-12-31
000683	16	2012-12-31	1595000				6.01345e+09	2012-12-31	A	0.578615	2012-12-31	0.029794	0	2012-12-31
000683	16	2013-12-31	1152000				9.96606e+09	2013-12-31	A	0.643807	2013-12-31	0.003456	0	2013-12-31
000683	19	2014-12-31	817300				1.17555e+10	2014-12-31	A	0.562241	2014-12-31	0.014168	0	2014-12-31
000683	19	2015-12-31	942100	1	43.8	2015-12	1.953e+10	2015-12-31	A	0.57365	2015-12-31	0.005403	0	2015-12-31
000683	18	2016-12-31	849900	1	43.2	2016-12	1.93817e+10	2016-12-31	A	0.56106	2016-12-31	-0.028498	0	2016-12-31
000685	13	2012-12-31	1689400				7.99029e+09	2012-12-31	A	0.203434	2012-12-31	0.048154	0	2012-12-31
000685	11	2013-12-31	2744900				7.64246e+09	2013-12-31	A	0.197314	2013-12-31	0.074327	0	2013-12-31
000685	14	2014-12-31	3177000				8.20517e+09	2014-12-31	A	0.232986	2014-12-31	0.077972	0	2014-12-31
000685	18	2015-12-31	3317500	1	43.8	2015-12	9.95541e+09	2015-12-31	A	0.196852	2015-12-31	0.110591	0	2015-12-31
000685	16	2016-12-31	2243400	1	43.2	2016-12	1.37448e+10	2016-12-31	A	0.236022	2016-12-31	0.066386	0	2016-12-31
000686	29	2012-12-31	8885600						A	0.562255	2012-12-31	0.009178	0	2012-12-31
000686	29	2013-12-31	10117000				1.6478e+10	2013-12-31	A	0.621647	2013-12-31	0.02424	0	2013-12-31
000686	30	2014-12-31	6172600				1.99326e+10	2014-12-31	A	0.74538	2014-12-31	0.031009	1	2014-12-31
000686	28	2015-12-31	14697900	1	43.8	2015-12	3.46559e+10	2015-12-31	A	0.840177	2015-12-31	0.036377	0	2015-12-31
000686	29	2016-12-31	7724700	1	43.2	2016-12	7.4006e+10	2016-12-31	A	0.779122	2016-12-31	0.018123	0	2016-12-31
000687	23	2012-12-31	736700				1.84936e+09	2012-12-31	A	0.438415	2012-12-31	0.003473	0	2012-12-31
000687	24	2013-12-31	674500				2.89043e+09	2013-12-31	A	0.45327	2013-12-31	-0.059034	0	2013-12-31
000687	19	2014-12-31	554300				2.68947e+09	2014-12-31	A	0.366545	2014-12-31	0.005692	0	2014-12-31
000687	19	2015-12-31	708500	1	43.8	2015-12	2.54435e+09	2015-12-31	A	0.566617	2015-12-31	-0.103879	0	2015-12-31
000687	19	2016-12-31	4605100	1	43.2	2016-12	2.62748e+09	2016-12-31	A	0.652444	2016-12-31	0.033213	0	2016-12-31
000688	15	2012-12-31	360000				2.59389e+07	2012-12-31	A	10.0822	2012-12-31	-1.89165	0	2012-12-31
000688	16	2013-12-31	1340377				9.98612e+06	2013-12-31	A	0.150741	2013-12-31	0.246819	0	2013-12-31
000688	17	2014-12-31	1940660				1.14355e+09	2014-12-31	A	0.265747	2014-12-31	0.196396	0	2014-12-31
000688	16	2015-12-31	1925860	1	43.8	2015-12	1.64263e+09	2015-12-31	A	0.222466	2015-12-31	0.149832	0	2015-12-31
000688	16	2016-12-31	2798287	1	43.2	2016-12	1.92188e+09	2016-12-31	A	0.094674	2016-12-31	0.11892	0	2016-12-31
000690	14	2012-12-31	1600000				8.11921e+09	2012-12-31	A	0.59808	2012-12-31	0.047343	0	2012-12-31
000690	14	2013-12-31	1930000				9.53298e+09	2013-12-31	A	0.533225	2013-12-31	0.112719	0	2013-12-31
000690	14	2014-12-31	0				9.8239e+09	2014-12-31	A	0.475295	2014-12-31	0.106898	0	2014-12-31
000690	15	2015-12-31	4834000	1	43.8	2015-12	9.55558e+09	2015-12-31	A	0.478615	2015-12-31	0.066414	0	2015-12-31
000690	16	2016-12-31	5500800	1	43.2	2016-12	9.70153e+09	2016-12-31	A	0.476761	2016-12-31	0.042841	0	2016-12-31
000691	14	2012-12-31	192800				2.48288e+08	2012-12-31	A	0.613278	2012-12-31	-0.030541		2012-12-31
000691	12	2013-12-31	247000				2.6041e+08	2013-12-31	A	0.658523	2013-12-31	-0.017719	0	2013-12-31
000691	13	2014-12-31	298700				2.80366e+08	2014-12-31	A	0.769477	2014-12-31	-0.124353	1	2014-12-31
000691	17	2015-12-31	159600	1	43.8	2015-12	3.5e+08	2015-12-31	A	0.671943	2015-12-31	0.049527	0	2015-12-31
000691	15	2016-12-31	146000	1	43.2	2016-12			A	0.716183	2016-12-31	0.007013	0	2016-12-31
000693	10	2012-12-31	360000				1.91845e+08	2012-12-31	A	2.13269	2012-12-31	-0.341273	1	2012-12-31
000693	14	2013-12-31	1500000				1.59128e+08	2013-12-31	A	0.656135	2013-12-31	0.032771	0	2013-12-31
000693	15	2014-12-31	1500000				3.41112e+09	2014-12-31	A	0.667359	2014-12-31	0.050505	0	2014-12-31
000693	16	2015-12-31	1508000	1	43.8	2015-12	4.20268e+09	2015-12-31	A	0.768633	2015-12-31	-0.028609	0	2015-12-31
000693	14	2016-12-31	1510700	1	43.2	2016-12	5.43236e+09	2016-12-31	A	0.776203	2016-12-31	-0.106115	0	2016-12-31
000695	15	2012-12-31	1074800				1.26717e+09	2012-12-31	A	0.709961	2012-12-31	0.00441	0	2012-12-31
000695	15	2013-12-31	1077900				1.18995e+09	2013-12-31	A	0.727013	2013-12-31	0.003128	1	2013-12-31
000695	14	2014-12-31	1095100				1.15491e+09	2014-12-31	A	0.712942	2014-12-31	0.003024	1	2014-12-31
000695	15	2015-12-31	1002700	1	43.8	2015-12	1.11334e+09	2015-12-31	A	0.709932	2015-12-31	0.00307		2015-12-31
000695	15	2016-12-31	979300	1	43.2	2016-12	1.11642e+09	2016-12-31	A	0.711098	2016-12-31	0.003421		2016-12-31
000698	20	2012-12-31	1236000				6.8367e+09	2012-12-31	A	0.564337	2012-12-31	-0.023307	0	2012-12-31
000698	20	2013-12-31	1056500				7.01723e+09	2013-12-31	A	0.560279	2013-12-31	0.004291	0	2013-12-31
000698	20	2014-12-31	843000				7.02097e+09	2014-12-31	A	0.588404	2014-12-31	0.002186	0	2014-12-31
000698	19	2015-12-31	1747000	1	43.8	2015-12	7.54079e+09	2015-12-31	A	0.597846	2015-12-31	0.019317	0	2015-12-31
000698	19	2016-12-31	1653500	1	43.2	2016-12	9.63062e+09	2016-12-31	A	0.602551	2016-12-31	0.031999	0	2016-12-31
000700	11	2012-12-31	867000				3.92063e+09	2012-12-31	A	0.660946	2012-12-31	0.045551	1	2012-12-31
000700	11	2013-12-31	1007000				4.03136e+09	2013-12-31	A	0.599532	2013-12-31	0.0562	1	2013-12-31
000700	11	2014-12-31	1550000				3.88782e+09	2014-12-31	A	0.64609	2014-12-31	0.063341	1	2014-12-31
000700	12	2015-12-31	1900000	1	43.8	2015-12	3.92856e+09	2015-12-31	A	0.470709	2015-12-31	0.065034	1	2015-12-31
000700	12	2016-12-31	3300000	1	43.2	2016-12	4.55773e+09	2016-12-31	A	0.477059	2016-12-31	0.031372	1	2016-12-31
000701	17	2012-12-31	2592800				4.66253e+09	2012-12-31	A	0.782629	2012-12-31	0.026341	0	2012-12-31
000701	17	2013-12-31	2789900				5.41484e+09	2013-12-31	A	0.828761	2013-12-31	0.034599	0	2013-12-31
000701	18	2014-12-31	5326700				8.46496e+09	2014-12-31	A	0.790127	2014-12-31	0.019187	0	2014-12-31
000701	18	2015-12-31	1829000	1	43.8	2015-12	1.0535e+10	2015-12-31	A	0.705449	2015-12-31	0.008594	0	2015-12-31
000701	18	2016-12-31	1856000	1	43.2	2016-12	1.42011e+10	2016-12-31	A	0.657712	2016-12-31	0.007985	0	2016-12-31
000702	19	2012-12-31	1012592				8.31949e+08	2012-12-31	A	0.496521	2012-12-31	0.005118	0	2012-12-31
000702	18	2013-12-31	1010700				9.12031e+08	2013-12-31	A	0.394248	2013-12-31	-0.034509	0	2013-12-31
000702	16	2014-12-31	1010700				7.28685e+08	2014-12-31	A	0.307983	2014-12-31	0.037361	0	2014-12-31
000702	16	2015-12-31	1011600	1	43.8	2015-12	7.11241e+08	2015-12-31	A	0.266837	2015-12-31	0.007245	0	2015-12-31
000702	15	2016-12-31	1043500	1	43.2	2016-12	6.28471e+08	2016-12-31	A	0.286479	2016-12-31	0.001968		2016-12-31
000703	17	2012-12-31	3313400				2.242e+10	2012-12-31	A	0.671032	2012-12-31	0.021354	0	2012-12-31
000703	16	2013-12-31	2209000				2.12405e+10	2013-12-31	A	0.690292	2013-12-31	0.021092	0	2013-12-31
000703	15	2014-12-31	2292900				2.38055e+10	2014-12-31	A	0.737606	2014-12-31	-0.014831	0	2014-12-31
000703	16	2015-12-31	2307400	1	43.8	2015-12	2.67325e+10	2015-12-31	A	0.669643	2015-12-31	0.006432	1	2015-12-31
000703	16	2016-12-31	2576000	1	43.2	2016-12	2.52088e+10	2016-12-31	A	0.52011	2016-12-31	0.032274	1	2016-12-31
000705	17	2012-12-31	1200000				1.22066e+09	2012-12-31	A	0.328037	2012-12-31	0.028642	1	2012-12-31
000705	17	2013-12-31	1301800				1.65225e+09	2013-12-31	A	0.324508	2013-12-31	0.03773	1	2013-12-31
000705	18	2014-12-31	1321000				1.74372e+09	2014-12-31	A	0.321773	2014-12-31	0.022641	1	2014-12-31
000705	18	2015-12-31	1305300	1	43.8	2015-12	1.80256e+09	2015-12-31	A	0.340293	2015-12-31	0.019125	1	2015-12-31
000705	18	2016-12-31	1187200	1	43.2	2016-12	1.93819e+09	2016-12-31	A	0.348689	2016-12-31	0.023178	1	2016-12-31
000707	15	2012-12-31	1688000				8.0267e+09	2012-12-31	A	0.745206	2012-12-31	0.00102	1	2012-12-31
000707	15	2013-12-31	1580000				8.43973e+09	2013-12-31	A	0.835018	2013-12-31	-0.074586	1	2013-12-31
000707	15	2014-12-31	1240000				8.96483e+09	2014-12-31	A	0.853113	2014-12-31	0.000333	1	2014-12-31
000707	12	2015-12-31	960000	1	43.8	2015-12	1.00459e+10	2015-12-31	A	0.865886	2015-12-31	0.001387	1	2015-12-31
000707	13	2016-12-31	880100	1	43.2	2016-12	1.10826e+10	2016-12-31	A	0.911002	2016-12-31	-0.058951	1	2016-12-31
000708	18	2012-12-31	1426000				4701391303	2012-12-31	A	0.309464	2012-12-31	0.051296	0	2012-12-31
000708	18	2013-12-31	1795200				4254177635	2013-12-31	A	0.302641	2013-12-31	0.044796	0	2013-12-31
000708	16	2014-12-31	1981000				4501734738	2014-12-31	A	0.340129	2014-12-31	0.053318	0	2014-12-31
000708	14	2015-12-31	1369900	1	43.8	2015-12	5.0275e+09	2015-12-31	A	0.319129	2015-12-31	0.052631	0	2015-12-31
000708	16	2016-12-31	1920000	1	43.2	2016-12	5.13756e+09	2016-12-31	A	0.363229	2016-12-31	0.050055	0	2016-12-31
000709	19	2012-12-31	1683200				1.41041e+11	2012-12-31	A	0.712047	2012-12-31	0.000897	0	2012-12-31
000709	16	2013-12-31	1381600				1.54784e+11	2013-12-31	A	0.731628	2013-12-31	0.000822	0	2013-12-31
000709	16	2014-12-31	1042800				1.66898e+11	2014-12-31	A	0.734403	2014-12-31	0.00421	0	2014-12-31
000709	16	2015-12-31	1261000	1	43.8	2015-12	1.70368e+11	2015-12-31	A	0.745003	2015-12-31	0.002247	0	2015-12-31
000709	16	2016-12-31	1602800	1	43.2	2016-12	1.78812e+11	2016-12-31	A	0.749285	2016-12-31	0.007687	0	2016-12-31
000710	14	2012-12-31	473300				3.55226e+08	2012-12-31	A	0.63732	2012-12-31	0.00065	0	2012-12-31
000710	14	2013-12-31	472700				3.41018e+08	2013-12-31	A	0.704944	2013-12-31	-0.015191	0	2013-12-31
000710	14	2014-12-31	467300				4.10084e+08	2014-12-31	A	0.708361	2014-12-31	0.015232	0	2014-12-31
000710	14	2015-12-31	481500	1	43.8	2015-12	4.45854e+08	2015-12-31	A	0.764096	2015-12-31	-0.026076	0	2015-12-31
000710	14	2016-12-31	493500	1	43.2	2016-12	4.98882e+08	2016-12-31	A	0.79185	2016-12-31	-0.007638	0	2016-12-31
000712	12	2012-12-31	1767800				1.34112e+09	2012-12-31	A	0.17174	2012-12-31	0.010399	0	2012-12-31
000712	12	2013-12-31	2260200				2.71292e+09	2013-12-31	A	0.647584	2013-12-31	0.007458	0	2013-12-31
000712	12	2014-12-31	2822000				1.02858e+10	2014-12-31	A	0.737887	2014-12-31	0.030849	0	2014-12-31
000712	12	2015-12-31	4382000	1	43.8	2015-12	1.51991e+10	2015-12-31	A	0.748044	2015-12-31	0.063947	0	2015-12-31
000712	12	2016-12-31	5825000	1	43.2	2016-12			A	0.794889	2016-12-31	0.018474	0	2016-12-31
000713	15	2012-12-31	1139600				1.84024e+09	2012-12-31	A	0.346557	2012-12-31	0.037063	0	2012-12-31
000713	15	2013-12-31	1988100				1.84362e+09	2013-12-31	A	0.353948	2013-12-31	0.028267	0	2013-12-31
000713	12	2014-12-31	1214100				1.99844e+09	2014-12-31	A	0.292397	2014-12-31	0.032301	0	2014-12-31
000713	14	2015-12-31	1062300	1	43.8	2015-12	1.88897e+09	2015-12-31	A	0.268832	2015-12-31	0.016337	0	2015-12-31
000713	13	2016-12-31	1541400	1	43.2	2016-12	1.86287e+09	2016-12-31	A	0.329399	2016-12-31	0.010719		2016-12-31
000715	14	2012-12-31	1863800				2.00413e+09	2012-12-31	A	0.454237	2012-12-31	0.046187	1	2012-12-31
000715	17	2013-12-31	1861800				2.17181e+09	2013-12-31	A	0.422104	2013-12-31	0.048435	1	2013-12-31
000715	17	2014-12-31	2160000				2.2018e+09	2014-12-31	A	0.507915	2014-12-31	0.0375	1	2014-12-31
000715	17	2015-12-31	2504000	1	43.8	2015-12	2.23176e+09	2015-12-31	A	0.47122	2015-12-31	0.032237	1	2015-12-31
000715	17	2016-12-31	2966200	1	43.2	2016-12	2.16735e+09	2016-12-31	A	0.429003	2016-12-31	0.041665	1	2016-12-31
000716	14	2012-12-31	1451500				8.2332e+08	2012-12-31	A	0.636328	2012-12-31	0.018366	1	2012-12-31
000716	16	2013-12-31	1633900				9.5376e+08	2013-12-31	A	0.425959	2013-12-31	0.028146	1	2013-12-31
000716	15	2014-12-31	2555900				1.45907e+09	2014-12-31	A	0.222522	2014-12-31	0.02654	1	2014-12-31
000716	16	2015-12-31	1795000	1	43.8	2015-12	2.3286e+09	2015-12-31	A	0.384817	2015-12-31	0.052781	0	2015-12-31
000716	15	2016-12-31	1774200	1	43.2	2016-12	2.82475e+09	2016-12-31	A	0.415167	2016-12-31	0.008077	0	2016-12-31
000717	19	2012-12-31	1253800				2.43612e+10	2012-12-31	A	0.86673	2012-12-31	-0.095256	0	2012-12-31
000717	19	2013-12-31	1388900				2.0488e+10	2013-12-31	A	0.799189	2013-12-31	0.004687	0	2013-12-31
000717	18	2014-12-31	1245200				2.16471e+10	2014-12-31	A	0.841851	2014-12-31	-0.074757		2014-12-31
000717	20	2015-12-31	1042700	1	43.8	2015-12	1.85704e+10	2015-12-31	A	0.978569	2015-12-31	-0.15673	0	2015-12-31
000717	19	2016-12-31	2173800	1	43.2	2016-12	1.65603e+10	2016-12-31	A	0.969384	2016-12-31	0.006773	0	2016-12-31
000718	16	2012-12-31	2770000				1.73504e+10	2012-12-31	A	0.730568	2012-12-31	0.044866	1	2012-12-31
000718	15	2013-12-31	4310800				1.91384e+10	2013-12-31	A	0.79086	2013-12-31	0.031606	1	2013-12-31
000718	12	2014-12-31	4550700				2.06969e+10	2014-12-31	A	0.771962	2014-12-31	0.035675	1	2014-12-31
000718	13	2015-12-31	3607400	1	43.8	2015-12	2.13762e+10	2015-12-31	A	0.614116	2015-12-31	0.035602	1	2015-12-31
000718	13	2016-12-31	5085100	1	43.2	2016-12	2.47837e+10	2016-12-31	A	0.611588	2016-12-31	0.050056	1	2016-12-31
000719	18	2012-12-31	1325000				2.25329e+09	2012-12-31	A	0.324546	2012-12-31	0.072578	0	2012-12-31
000719	18	2013-12-31	1906300				2.59632e+09	2013-12-31	A	0.302814	2013-12-31	0.096012	0	2013-12-31
000719	18	2014-12-31	2016000				2.93366e+09	2014-12-31	A	0.347621	2014-12-31	0.074403	0	2014-12-31
000719	18	2015-12-31	1586400	1	43.8	2015-12	8.57573e+09	2015-12-31	A	0.340795	2015-12-31	0.075045	0	2015-12-31
000719	17	2016-12-31	1580900	1	43.2	2016-12	9.29866e+09	2016-12-31	A	0.341196	2016-12-31	0.066222	0	2016-12-31
000720	15	2012-12-31	1064900				5.73423e+09	2012-12-31	A	0.84376	2012-12-31	0.009724	0	2012-12-31
000720	15	2013-12-31	1143900				5.64489e+09	2013-12-31	A	0.825087	2013-12-31	0.011813	0	2013-12-31
000720	17	2014-12-31	1254700				5.5303e+09	2014-12-31	A	0.794783	2014-12-31	0.023504	0	2014-12-31
000720	17	2015-12-31	1281700	1	43.8	2015-12	5.48471e+09	2015-12-31	A	0.765473	2015-12-31	0.025213	0	2015-12-31
000720	17	2016-12-31	1235500	1	43.2	2016-12	5.38256e+09	2016-12-31	A	0.775646	2016-12-31	-0.009285	0	2016-12-31
000721	14	2012-12-31	1410000				7.31244e+08	2012-12-31	A	0.370423	2012-12-31	0.021977	0	2012-12-31
000721	14	2013-12-31	1527500				7.39704e+08	2013-12-31	A	0.296193	2013-12-31	0.01588	0	2013-12-31
000721	16	2014-12-31	1142200				1.01976e+09	2014-12-31	A	0.33581	2014-12-31	0.011386	0	2014-12-31
000721	15	2015-12-31	2050000	1	43.8	2015-12	1.06434e+09	2015-12-31	A	0.379224	2015-12-31	-0.030459	0	2015-12-31
000721	15	2016-12-31	1123100	1	43.2	2016-12	1.087e+09	2016-12-31	A	0.347471	2016-12-31	0.009341	0	2016-12-31
000722	16	2012-12-31	1130000				1.96603e+09	2012-12-31	A	0.016418	2012-12-31	0.073348	0	2012-12-31
000722	16	2013-12-31	1210000				2.13219e+09	2013-12-31	A	0.205886	2013-12-31	0.054904	0	2013-12-31
000722	13	2014-12-31	1350000				2.86411e+09	2014-12-31	A	0.182451	2014-12-31	0.063172	0	2014-12-31
000722	15	2015-12-31	1410000	1	43.8	2015-12	3.05157e+09	2015-12-31	A	0.069382	2015-12-31	0.043884	0	2015-12-31
000722	14	2016-12-31	1410000	1	43.2	2016-12	2.89919e+09	2016-12-31	A	0.068545	2016-12-31	0.044266	0	2016-12-31
000723	13	2012-12-31	1140000				9.29597e+08	2012-12-31	A	0.390669	2012-12-31	-0.042538	1	2012-12-31
000723	13	2013-12-31	1140000				7.83553e+08	2013-12-31	A	0.446698	2013-12-31	0.04644	1	2013-12-31
000723	14	2014-12-31	1550000				8.90792e+08	2014-12-31	A	0.401394	2014-12-31	0.011944	0	2014-12-31
000723	14	2015-12-31	1820000	1	43.8	2015-12	8.36794e+08	2015-12-31	A	0.551948	2015-12-31	-0.027451	0	2015-12-31
000723	14	2016-12-31	1820000	1	43.2	2016-12	1.48607e+10	2016-12-31	A	0.412597	2016-12-31	0.060867	0	2016-12-31
000725	25	2012-12-31	3334751				68769415646	2012-12-31	A	0.474486	2012-12-31	0.002748	0	2012-12-31
000725	30	2013-12-31	4335200				67105360865	2013-12-31	A	0.587693	2013-12-31	0.032118	0	2013-12-31
000725	30	2014-12-31	5130100				92538451492	2014-12-31	A	0.43512	2014-12-31	0.019935	0	2014-12-31
000725	29	2015-12-31	4787400	1	43.8	2015-12	136240283477	2015-12-31	A	0.486537	2015-12-31	0.010735	0	2015-12-31
000725	33	2016-12-31	6856400	1	43.2	2016-12	152592894442	2016-12-31	A	0.551437	2016-12-31	0.00997	0	2016-12-31
000726	31	2012-12-31	6491745				7.75189e+09	2012-12-31	A	0.306452	2012-12-31	0.087799	0	2012-12-31
000726	29	2013-12-31	8482800				8.15328e+09	2013-12-31	A	0.237442	2013-12-31	0.123611	0	2013-12-31
000726	29	2014-12-31	8348000				8.41195e+09	2014-12-31	A	0.186753	2014-12-31	0.113516	0	2014-12-31
000726	29	2015-12-31	6704200	1	43.8	2015-12	8.62767e+09	2015-12-31	A	0.199597	2015-12-31	0.080907	1	2015-12-31
000726	29	2016-12-31	10791600	1	43.2	2016-12	9.09117e+09	2016-12-31	A	0.211971	2016-12-31	0.090684	1	2016-12-31
000727	14	2012-12-31	800000				1.04637e+09	2012-12-31	A	0.649322	2012-12-31	-0.060888	0	2012-12-31
000727	13	2013-12-31	950000				1.19012e+09	2013-12-31	A	0.564325	2013-12-31	-0.015652	0	2013-12-31
000727	13	2014-12-31	1280000				9.27712e+08	2014-12-31	A	0.963696	2014-12-31	0.001289	0	2014-12-31
000727	13	2015-12-31	1250000	1	43.8	2015-12	1.15438e+10	2015-12-31	A	0.429146	2015-12-31	0.000543	0	2015-12-31
000727	16	2016-12-31	1991000	1	43.2	2016-12	3.19646e+10	2016-12-31	A	0.458285	2016-12-31	0.00247	0	2016-12-31
000728	30	2012-12-31	3392700						A	0.346984	2012-12-31	0.017771	0	2012-12-31
000728	25	2013-12-31	4764400				2.2886e+10	2013-12-31	A	0.488432	2013-12-31	0.021897	0	2013-12-31
000728	25	2014-12-31	5658000				3.03299e+10	2014-12-31	A	0.671459	2014-12-31	0.025812	0	2014-12-31
000728	25	2015-12-31	6841100	1	43.8	2015-12	5.31433e+10	2015-12-31	A	0.723457	2015-12-31	0.038379	0	2015-12-31
000728	25	2016-12-31	6140100	1	43.2	2016-12	7.25506e+10	2016-12-31	A	0.708665	2016-12-31	0.019744	0	2016-12-31
000729	27	2012-12-31	2533627				1.66791e+10	2012-12-31	A	0.394888	2012-12-31	0.035872	0	2012-12-31
000729	27	2013-12-31	2746000				1.82237e+10	2013-12-31	A	0.315496	2013-12-31	0.041325	0	2013-12-31
000729	28	2014-12-31	2470000				1.89054e+10	2014-12-31	A	0.293281	2014-12-31	0.041818	0	2014-12-31
000729	30	2015-12-31	3465000	1	43.8	2015-12	1.89307e+10	2015-12-31	A	0.249375	2015-12-31	0.034394	0	2015-12-31
000729	30	2016-12-31	3463000	1	43.2	2016-12	1.82428e+10	2016-12-31	A	0.250602	2016-12-31	0.017466	0	2016-12-31
000731	24	2012-12-31	920000				3.85032e+09	2012-12-31	A	0.487656	2012-12-31	0.06001	0	2012-12-31
000731	23	2013-12-31	920000				4.45369e+09	2013-12-31	A	0.370382	2013-12-31	0.035077	0	2013-12-31
000731	22	2014-12-31	920000				4.82313e+09	2014-12-31	A	0.389214	2014-12-31	-0.054226	0	2014-12-31
000731	21	2015-12-31	780000	1	43.8	2015-12	4.52513e+09	2015-12-31	A	0.443723	2015-12-31	0.011202	0	2015-12-31
000731	19	2016-12-31	780000	1	43.2	2016-12	5.08253e+09	2016-12-31	A	0.458739	2016-12-31	-0.055206	1	2016-12-31
000733	15	2012-12-31	1441800				3.67042e+09	2012-12-31	A	0.344507	2012-12-31	0.024998	0	2012-12-31
000733	14	2013-12-31	1608800				3.70459e+09	2013-12-31	A	0.340347	2013-12-31	0.026951	0	2013-12-31
000733	15	2014-12-31	1764900				3.77405e+09	2014-12-31	A	0.322552	2014-12-31	0.025349	0	2014-12-31
000733	16	2015-12-31	2142300	1	43.8	2015-12	5.27011e+09	2015-12-31	A	0.426566	2015-12-31	0.02798	0	2015-12-31
000733	16	2016-12-31	2256800	1	43.2	2016-12	6.65605e+09	2016-12-31	A	0.505207	2016-12-31	0.02297	0	2016-12-31
000735	15	2012-12-31	1320600				3.62735e+09	2012-12-31	A	0.582561	2012-12-31	0.007166	0	2012-12-31
000735	15	2013-12-31	1335600				4.36241e+09	2013-12-31	A	0.578396	2013-12-31	0.005945	0	2013-12-31
000735	14	2014-12-31	1708000				4.30147e+09	2014-12-31	A	0.57368	2014-12-31	0.012852	0	2014-12-31
000735	14	2015-12-31	2306000	1	43.8	2015-12	4.25001e+09	2015-12-31	A	0.593408	2015-12-31	0.014334	0	2015-12-31
000735	13	2016-12-31	2173600	1	43.2	2016-12	4.5026e+09	2016-12-31	A	0.427212	2016-12-31	0.014409	0	2016-12-31
000736	17	2012-12-31	1910644				2.52454e+09	2012-12-31	A	0.402639	2012-12-31	0.042998	0	2012-12-31
000736	17	2013-12-31	2157700				2.83492e+09	2013-12-31	A	0.395445	2013-12-31	0.010106	0	2013-12-31
000736	16	2014-12-31	1949000				4.64542e+09	2014-12-31	A	0.515506	2014-12-31	0.011049	0	2014-12-31
000736	15	2015-12-31	2033600	1	43.8	2015-12	6.08812e+09	2015-12-31	A	0.634364	2015-12-31	0.003419	0	2015-12-31
000736	17	2016-12-31	2412200	1	43.2	2016-12	8.12694e+09	2016-12-31	A	0.857386	2016-12-31	0.001497	0	2016-12-31
000737	12	2012-12-31	299500				3.69012e+09	2012-12-31	A	0.863874	2012-12-31	0.042968	0	2012-12-31
000737	17	2013-12-31	198100				3.34896e+09	2013-12-31	A	0.90912	2013-12-31	-0.039836	0	2013-12-31
000737	16	2014-12-31	421500				3.24691e+09	2014-12-31	A	0.887481	2014-12-31	0.016316	0	2014-12-31
000737	17	2015-12-31	405100	1	43.8	2015-12	3.05541e+09	2015-12-31	A	0.959733	2015-12-31	-0.073864	0	2015-12-31
000737	18	2016-12-31	437800	1	43.2	2016-12	3.01313e+09	2016-12-31	A	0.949834	2016-12-31	0.006446	0	2016-12-31
000738	21	2012-12-31	1200000				4.65313e+09	2012-12-31	A	0.423271	2012-12-31	0.04251	0	2012-12-31
000738	24	2013-12-31	1224000				4.73579e+09	2013-12-31	A	0.302078	2013-12-31	0.03221	0	2013-12-31
000738	22	2014-12-31	1252600				6.468e+09	2014-12-31	A	0.281929	2014-12-31	0.029041	0	2014-12-31
000738	22	2015-12-31	1280000	1	43.8	2015-12	6.51408e+09	2015-12-31	A	0.277251	2015-12-31	0.028693	0	2015-12-31
000738	17	2016-12-31	1314000	1	43.2	2016-12	6.94847e+09	2016-12-31	A	0.23758	2016-12-31	0.030772	0	2016-12-31
000739	17	2012-12-31	1200000				2.06175e+09	2012-12-31	A	0.667519	2012-12-31	0.03276	0	2012-12-31
000739	16	2013-12-31	1900000				4.10722e+09	2013-12-31	A	0.601517	2013-12-31	0.03453	0	2013-12-31
000739	15	2014-12-31	1900000				4.66226e+09	2014-12-31	A	0.544443	2014-12-31	0.064545	0	2014-12-31
000739	15	2015-12-31	1900000	1	43.8	2015-12	5.06181e+09	2015-12-31	A	0.552026	2015-12-31	0.038597	0	2015-12-31
000739	14	2016-12-31	2450000	1	43.2	2016-12	5.39494e+09	2016-12-31	A	0.534345	2016-12-31	0.046788	0	2016-12-31
000748	18	2012-12-31	1296500				2.13044e+09	2012-12-31	A	0.427806	2012-12-31	0.034519	0	2012-12-31
000748	16	2013-12-31	1846500				2.35882e+09	2013-12-31	A	0.500731	2013-12-31	0.030827	0	2013-12-31
000748	16	2014-12-31	1589100				2.83889e+09	2014-12-31	A	0.4011	2014-12-31	0.024345	0	2014-12-31
000748	16	2015-12-31	2010100	1	43.8	2015-12	4.02937e+09	2015-12-31	A	0.303121	2015-12-31	0.02216	0	2015-12-31
000750	20	2012-12-31	6010700						A	0.735803	2012-12-31	0.014418	0	2012-12-31
000750	21	2013-12-31	8878700				1.13838e+10	2013-12-31	A	0.556038	2013-12-31	0.023499	0	2013-12-31
000750	17	2014-12-31	6817000				1.45863e+10	2014-12-31	A	0.728931	2014-12-31	0.027074	1	2014-12-31
000750	18	2015-12-31	12380500	1	43.8	2015-12	2.64201e+10	2015-12-31	A	0.736886	2015-12-31	0.035053	1	2015-12-31
000750	19	2016-12-31	14820100	1	43.2	2016-12	5.25201e+10	2016-12-31	A	0.789089	2016-12-31	0.015682	0	2016-12-31
000751	21	2012-12-31	739100				7.35676e+09	2012-12-31	A	2.02392	2012-12-31	-1.03752	0	2012-12-31
000751	21	2013-12-31	772752				3.26982e+09	2013-12-31	A	0.502723	2013-12-31	1.12612	0	2013-12-31
000751	22	2014-12-31	731500				3.68121e+09	2014-12-31	A	0.424323	2014-12-31	0.0267	0	2014-12-31
000751	22	2015-12-31	979100	1	43.8	2015-12	3.3287e+09	2015-12-31	A	0.44906	2015-12-31	0.024916	0	2015-12-31
000751	22	2016-12-31	1212600	1	43.2	2016-12	3.6429e+09	2016-12-31	A	0.483367	2016-12-31	0.032424	0	2016-12-31
000753	14	2012-12-31	1650000				2.21203e+09	2012-12-31	A	0.692971	2012-12-31	0.027714	0	2012-12-31
000753	16	2013-12-31	1650000				2.89205e+09	2013-12-31	A	0.710946	2013-12-31	0.03105	0	2013-12-31
000753	15	2014-12-31	1196300				3.42657e+09	2014-12-31	A	0.581802	2014-12-31	0.015812		2014-12-31
000753	14	2015-12-31	918600	1	43.8	2015-12	4.01588e+09	2015-12-31	A	0.615609	2015-12-31	-0.023804	0	2015-12-31
000753	15	2016-12-31	1296000	1	43.2	2016-12	3.82215e+09	2016-12-31	A	0.580786	2016-12-31	0.03643	0	2016-12-31
000755	23	2012-12-31	979800				7.22331e+09	2012-12-31	A	0.726023	2012-12-31	-0.056682	0	2012-12-31
000755	23	2013-12-31	976400				7.18279e+09	2013-12-31	A	0.77939	2013-12-31	-0.071804	0	2013-12-31
000755	24	2014-12-31	849800				6.71932e+09	2014-12-31	A	0.702814	2014-12-31	0.008075	0	2014-12-31
000755	24	2015-12-31	1348500	1	43.8	2015-12	5904734903	2015-12-31	A	0.787332	2015-12-31	-0.090932	0	2015-12-31
000755	24	2016-12-31	340100	1	43.2	2016-12	5.77652e+09	2016-12-31	A	0.897709	2016-12-31	-0.136147	0	2016-12-31
000756	18	2012-12-31	1156000				3.00419e+09	2012-12-31	A	0.510238	2012-12-31	0.007238	0	2012-12-31
000756	18	2013-12-31	1562000				3.62827e+09	2013-12-31	A	0.533215	2013-12-31	0.009952	0	2013-12-31
000756	18	2014-12-31	1765000				3.84935e+09	2014-12-31	A	0.549634	2014-12-31	0.016097	0	2014-12-31
000756	18	2015-12-31	1922000	1	43.8	2015-12	4.24515e+09	2015-12-31	A	0.55832	2015-12-31	0.020927	0	2015-12-31
000756	19	2016-12-31	2476000	1	43.2	2016-12	4.49212e+09	2016-12-31	A	0.559729	2016-12-31	0.028171	0	2016-12-31
000757	19	2012-12-31	510000				4.72298e+08	2012-12-31	A	0.903116	2012-12-31	0.062211	0	2012-12-31
000757	19	2013-12-31	650000				5.92897e+08	2013-12-31	A	0.767405	2013-12-31	0.106765	0	2013-12-31
000757	19	2014-12-31	1070300				5.15774e+08	2014-12-31	A	0.424692	2014-12-31	0.019776	0	2014-12-31
000757	18	2015-12-31	1506500	1	43.8	2015-12	9.1923e+08	2015-12-31	A	0.387735	2015-12-31	0.016841	0	2015-12-31
000757	17	2016-12-31	1581200	1	43.2	2016-12	8.92667e+08	2016-12-31	A	0.424839	2016-12-31	0.026425	0	2016-12-31
000758	20	2012-12-31	2223400				1.23171e+10	2012-12-31	A	0.708691	2012-12-31	0.014624	0	2012-12-31
000758	20	2013-12-31	2314600				1.54218e+10	2013-12-31	A	0.628521	2013-12-31	0.010242	0	2013-12-31
000758	20	2014-12-31	1817100				1.69127e+10	2014-12-31	A	0.667121	2014-12-31	0.016697	0	2014-12-31
000758	20	2015-12-31	2174300	1	43.8	2015-12	1.91653e+10	2015-12-31	A	0.722136	2015-12-31	0.012893	0	2015-12-31
000758	20	2016-12-31	3044300	1	43.2	2016-12	2.26748e+10	2016-12-31	A	0.720032	2016-12-31	0.014435	0	2016-12-31
000759	21	2012-12-31	1383000				7.83849e+09	2012-12-31	A	0.63168	2012-12-31	0.025459	0	2012-12-31
000759	21	2013-12-31	1877400				7.90832e+09	2013-12-31	A	0.667444	2013-12-31	0.019158	0	2013-12-31
000759	23	2014-12-31	1267000				8.85496e+09	2014-12-31	A	0.655902	2014-12-31	0.02076		2014-12-31
000759	21	2015-12-31	3104100	1	43.8	2015-12	8.85534e+09	2015-12-31	A	0.654269	2015-12-31	0.000389	0	2015-12-31
000759	22	2016-12-31	2823500	1	43.2	2016-12	8.61638e+09	2016-12-31	A	0.668667	2016-12-31	0.000977	0	2016-12-31
000760	14	2012-12-31	2194000				6.86684e+08	2012-12-31	A	0.773836	2012-12-31	0.0056	1	2012-12-31
000760	17	2013-12-31	1100000				8.24509e+08	2013-12-31	A	0.326396	2013-12-31	0.001417	0	2013-12-31
000760	19	2014-12-31	7728300				2.40726e+09	2014-12-31	A	0.343427	2014-12-31	0.004053	0	2014-12-31
000760	18	2015-12-31	7808600	1	43.8	2015-12	2.42953e+09	2015-12-31	A	0.178559	2015-12-31	-0.100031	0	2015-12-31
000760	18	2016-12-31	7806700	1	43.2	2016-12	1.94877e+09	2016-12-31	A	0.301028	2016-12-31	0.014617	0	2016-12-31
000761	15	2012-12-31	630000				41059391272	2012-12-31	A	0.600391	2012-12-31	0.001812	0	2012-12-31
000761	15	2013-12-31	651400				3.83264e+10	2013-12-31	A	0.635808	2013-12-31	0.006491	0	2013-12-31
000761	15	2014-12-31	777200				4.30503e+10	2014-12-31	A	0.67792	2014-12-31	0.006404	0	2014-12-31
000761	18	2015-12-31	685000	1	43.8	2015-12	4.91706e+10	2015-12-31	A	0.720229	2015-12-31	-0.072893	0	2015-12-31
000761	18	2016-12-31	694600	1	43.2	2016-12	4.44616e+10	2016-12-31	A	0.755066	2016-12-31	0.015243	0	2016-12-31
000762	17	2012-12-31	1058300				2.64098e+09	2012-12-31	A	0.173278	2012-12-31	-0.063602	0	2012-12-31
000762	17	2013-12-31	1053800				2.51651e+09	2013-12-31	A	0.187615	2013-12-31	0.01045	0	2013-12-31
000762	17	2014-12-31	1380500				2.59099e+09	2014-12-31	A	0.254193	2014-12-31	-0.037116	0	2014-12-31
000762	20	2015-12-31	1620500	1	43.8	2015-12	2.66354e+09	2015-12-31	A	0.158811	2015-12-31	0.014857	0	2015-12-31
000762	19	2016-12-31	1351100	1	43.2	2016-12	2.40254e+09	2016-12-31	A	0.141493	2016-12-31	0.01941	0	2016-12-31
000766	12	2012-12-31	288000				8.79822e+08	2012-12-31	A	0.30762	2012-12-31	0.00431	1	2012-12-31
000766	14	2013-12-31	354000				8.94891e+08	2013-12-31	A	0.444368	2013-12-31	0.003697	0	2013-12-31
000766	14	2014-12-31	480000				1.10699e+09	2014-12-31	A	0.487007	2014-12-31	0.004018	0	2014-12-31
000766	17	2015-12-31	288000	1	43.8	2015-12	1.28559e+09	2015-12-31	A	0.459446	2015-12-31	0.001651	0	2015-12-31
000766	17	2016-12-31	1260000	1	43.2	2016-12	4.15569e+09	2016-12-31	A	0.215342	2016-12-31	0.039958	0	2016-12-31
000767	21	2012-12-31	1666920				1.21277e+10	2012-12-31	A	0.934627	2012-12-31	0.003296	0	2012-12-31
000767	21	2013-12-31	2339700				1.23085e+10	2013-12-31	A	0.825965	2013-12-31	0.019762	0	2013-12-31
000767	21	2014-12-31	2287200				3.04791e+10	2014-12-31	A	0.798957	2014-12-31	0.02233	0	2014-12-31
000767	20	2015-12-31	1549500	1	43.8	2015-12	3.03016e+10	2015-12-31	A	0.775692	2015-12-31	0.018075	0	2015-12-31
000767	21	2016-12-31	1192600	1	43.2	2016-12	3.3196e+10	2016-12-31	A	0.767856	2016-12-31	0.003033	0	2016-12-31
000768	25	2012-12-31	164300				2.11693e+10	2012-12-31	A	0.584421	2012-12-31	0.008956	0	2012-12-31
000768	25	2013-12-31	2244700				2.93552e+10	2013-12-31	A	0.615896	2013-12-31	0.011428	0	2013-12-31
000768	25	2014-12-31	1800000				3.21109e+10	2014-12-31	A	0.620594	2014-12-31	0.011033	0	2014-12-31
000768	21	2015-12-31	1959100	1	43.8	2015-12	3.40469e+10	2015-12-31	A	0.547784	2015-12-31	0.012297	0	2015-12-31
000768	21	2016-12-31	1859800	1	43.2	2016-12	3.74641e+10	2016-12-31	A	0.548585	2016-12-31	0.011602	0	2016-12-31
000776	21	2012-12-31	10706290						A	0.632561	2012-12-31	0.024344	0	2012-12-31
000776	21	2013-12-31	12762077				8.99763e+10	2013-12-31	A	0.703547	2013-12-31	0.023968	0	2013-12-31
000776	21	2014-12-31	13221400				1.17349e+11	2014-12-31	A	0.827666	2014-12-31	0.021431	0	2014-12-31
000776	21	2015-12-31	15510600	1	43.8	2015-12	2.401e+11	2015-12-31	A	0.809541	2015-12-31	0.03248	0	2015-12-31
000776	22	2016-12-31	11513100	1	43.2	2016-12	4.19097e+11	2016-12-31	A	0.773894	2016-12-31	0.023372	0	2016-12-31
000777	16	2012-12-31	1271900				1.55857e+09	2012-12-31	A	0.409436	2012-12-31	0.031992	0	2012-12-31
000777	16	2013-12-31	1358400				1.73397e+09	2013-12-31	A	0.420844	2013-12-31	0.033909	0	2013-12-31
000777	16	2014-12-31	1307900				1.8312e+09	2014-12-31	A	0.390611	2014-12-31	0.039021	0	2014-12-31
000777	17	2015-12-31	1203300	1	43.8	2015-12	1.82207e+09	2015-12-31	A	0.382072	2015-12-31	0.043997	0	2015-12-31
000777	16	2016-12-31	1367700	1	43.2	2016-12	1.90143e+09	2016-12-31	A	0.330283	2016-12-31	0.053131	0	2016-12-31
000778	20	2012-12-31	2360000				3.27166e+10	2012-12-31	A	0.651748	2012-12-31	0.037708	0	2012-12-31
000778	20	2013-12-31	2315000				4.02042e+10	2013-12-31	A	0.662497	2013-12-31	0.021186	0	2013-12-31
000778	20	2014-12-31	1108000				5.11449e+10	2014-12-31	A	0.667699	2014-12-31	0.01045	0	2014-12-31
000778	18	2015-12-31	2310000	1	43.8	2015-12	5.32754e+10	2015-12-31	A	0.640095	2015-12-31	0.009181	0	2015-12-31
000778	19	2016-12-31	2460000	1	43.2	2016-12	5.08713e+10	2016-12-31	A	0.625549	2016-12-31	0.009143	0	2016-12-31
000779	14	2012-12-31	309600				4.28452e+08	2012-12-31	A	0.245947	2012-12-31	-0.031488	1	2012-12-31
000779	13	2013-12-31	357000				4.08374e+08	2013-12-31	A	0.289961	2013-12-31	-0.085944	0	2013-12-31
000779	13	2014-12-31	360000				3.86862e+08	2014-12-31	A	0.596894	2014-12-31	0.014228	0	2014-12-31
000779	10	2015-12-31	360000	1	43.8	2015-12	7.06403e+08	2015-12-31	A	0.71658	2015-12-31	-0.108939	0	2015-12-31
000779	14	2016-12-31	247200	1	43.2	2016-12	7.25752e+08	2016-12-31	A	0.695013	2016-12-31	0.018315	0	2016-12-31
000782	15	2012-12-31	2127024				2.36369e+09	2012-12-31	A	0.480951	2012-12-31	0.016007	0	2012-12-31
000782	15	2013-12-31	1220000				2.10388e+09	2013-12-31	A	0.584809	2013-12-31	0.002885	1	2013-12-31
000782	16	2014-12-31	1336700				2.61804e+09	2014-12-31	A	0.496837	2014-12-31	-0.093331	1	2014-12-31
000782	17	2015-12-31	1578200	1	43.8	2015-12	2.54337e+09	2015-12-31	A	0.433064	2015-12-31	0.0205	0	2015-12-31
000782	17	2016-12-31	2063100	1	43.2	2016-12	2.29742e+09	2016-12-31	A	0.524044	2016-12-31	-0.032063	0	2016-12-31
000783	24	2012-12-31	8886400						A	0.612525	2012-12-31	0.021843	0	2012-12-31
000783	24	2013-12-31	8712600				3.12694e+10	2013-12-31	A	0.598044	2013-12-31	0.031866	0	2013-12-31
000783	24	2014-12-31	12753200				3.15762e+10	2014-12-31	A	0.794517	2014-12-31	0.025114	0	2014-12-31
000783	22	2015-12-31	15748000	1	43.8	2015-12	6.79228e+10	2015-12-31	A	0.829123	2015-12-31	0.035091	0	2015-12-31
000783	22	2016-12-31	18095100	1	43.2	2016-12	9.9625e+10	2016-12-31	A	0.759636	2016-12-31	0.0207	0	2016-12-31
000785	16	2012-12-31	1116700				2.72614e+09	2012-12-31	A	0.70165	2012-12-31	0.026272	0	2012-12-31
000785	16	2013-12-31	987000				2.89985e+09	2013-12-31	A	0.693671	2013-12-31	0.021791	0	2013-12-31
000785	16	2014-12-31	1162800				3.01141e+09	2014-12-31	A	0.662581	2014-12-31	0.019251	0	2014-12-31
000785	16	2015-12-31	1446200	1	43.8	2015-12	2.88427e+09	2015-12-31	A	0.655847	2015-12-31	-0.005988	0	2015-12-31
000785	17	2016-12-31	1703500	1	43.2	2016-12	2.63744e+09	2016-12-31	A	0.681797	2016-12-31	0.012931	0	2016-12-31
000786	18	2012-12-31	1600000				8.51476e+09	2012-12-31	A	0.526314	2012-12-31	0.099281	0	2012-12-31
000786	17	2013-12-31	1778000				9.41831e+09	2013-12-31	A	0.487038	2013-12-31	0.118809	0	2013-12-31
000786	15	2014-12-31	2069000				1.05889e+10	2014-12-31	A	0.362489	2014-12-31	0.109861	0	2014-12-31
000786	16	2015-12-31	2102000	1	43.8	2015-12	1.33726e+10	2015-12-31	A	0.319232	2015-12-31	0.089367	0	2015-12-31
000786	16	2016-12-31	2572000	1	43.2	2016-12	1.36044e+10	2016-12-31	A	0.270822	2016-12-31	0.102123	0	2016-12-31
000788	20	2012-12-31	436000				2.74586e+09	2012-12-31	A	0.697721	2012-12-31	0.020601	0	2012-12-31
000788	19	2013-12-31	631300				3.64065e+09	2013-12-31	A	0.721491	2013-12-31	0.017715	0	2013-12-31
000788	19	2014-12-31	953800				4.22906e+09	2014-12-31	A	0.75428	2014-12-31	-0.008231	0	2014-12-31
000788	16	2015-12-31	802500	1	43.8	2015-12	4.61208e+09	2015-12-31	A	0.638146	2015-12-31	0.003753	0	2015-12-31
000788	15	2016-12-31	825800	1	43.2	2016-12	3.12386e+09	2016-12-31	A	0.442488	2016-12-31	0.005469	0	2016-12-31
000789	24	2012-12-31	1711120				7.02783e+09	2012-12-31	A	0.602432	2012-12-31	0.039078	0	2012-12-31
000789	23	2013-12-31	2064900				7.19084e+09	2013-12-31	A	0.547725	2013-12-31	0.088965	1	2013-12-31
000789	22	2014-12-31	1761100				7.8457e+09	2014-12-31	A	0.5243	2014-12-31	0.099135	0	2014-12-31
000789	21	2015-12-31	1578305	1	43.8	2015-12	8.83661e+09	2015-12-31	A	0.546393	2015-12-31	0.038068	0	2015-12-31
000789	20	2016-12-31	1407500	1	43.2	2016-12	9.00808e+09	2016-12-31	A	0.482544	2016-12-31	0.045587	0	2016-12-31
000790	18	2012-12-31	1217805				8.62323e+08	2012-12-31	A	0.401343	2012-12-31	0.03593	1	2012-12-31
000790	17	2013-12-31	1238700				9.1184e+08	2013-12-31	A	0.421391	2013-12-31	0.049478	1	2013-12-31
000790	15	2014-12-31	1562100				1.01182e+09	2014-12-31	A	0.404916	2014-12-31	0.062203	1	2014-12-31
000790	15	2015-12-31	1138000	1	43.8	2015-12	1.06254e+09	2015-12-31	A	0.369928	2015-12-31	-0.040404	1	2015-12-31
000790	15	2016-12-31	1000400	1	43.2	2016-12	9.25847e+08	2016-12-31	A	0.38971	2016-12-31	0.075614	1	2016-12-31
000791	12	2012-12-31	456000				7.47999e+08	2012-12-31	A	0.741722	2012-12-31	0.026136	0	2012-12-31
000791	13	2013-12-31	1032000				1.31295e+10	2013-12-31	A	0.722607	2013-12-31	0.02608	0	2013-12-31
000791	12	2014-12-31	1083200				1.31794e+10	2014-12-31	A	0.722105	2014-12-31	0.015116	0	2014-12-31
000791	12	2015-12-31	1098500	1	43.8	2015-12	1.36215e+10	2015-12-31	A	0.718553	2015-12-31	0.00229	0	2015-12-31
000791	13	2016-12-31	1152900	1	43.2	2016-12	1.33931e+10	2016-12-31	A	0.727771	2016-12-31	-0.006049	0	2016-12-31
000792	27	2012-12-31	2045270				2.93712e+10	2012-12-31	A	0.583211	2012-12-31	0.064843	0	2012-12-31
000792	25	2013-12-31	1794150				4.244e+10	2013-12-31	A	0.665331	2013-12-31	0.019817	0	2013-12-31
000792	25	2014-12-31	1382500				5.38007e+10	2014-12-31	A	0.716052	2014-12-31	0.019608	0	2014-12-31
000792	24	2015-12-31	2220000	1	43.8	2015-12	6.78993e+10	2015-12-31	A	0.696674	2015-12-31	0.006743	0	2015-12-31
000792	25	2016-12-31	1806100	1	43.2	2016-12	8.07132e+10	2016-12-31	A	0.682063	2016-12-31	0.002527	0	2016-12-31
000793	20	2012-12-31	6070600				5.22e+09	2012-12-31	A	0.358177	2012-12-31	0.08799	0	2012-12-31
000793	20	2013-12-31	5583300				6.0647e+09	2013-12-31	A	0.349987	2013-12-31	0.125802	0	2013-12-31
000793	18	2014-12-31	9825900				7.17748e+09	2014-12-31	A	0.329183	2014-12-31	0.096242	0	2014-12-31
000793	18	2015-12-31	11667300	1	43.8	2015-12	1.08355e+10	2015-12-31	A	0.263074	2015-12-31	0.069027	0	2015-12-31
000793	18	2016-12-31	6548600	1	43.2	2016-12	1.28026e+10	2016-12-31	A	0.255733	2016-12-31	0.076425	0	2016-12-31
000795	18	2012-12-31	468000				1.56775e+09	2012-12-31	A	0.784707	2012-12-31	0.007926	0	2012-12-31
000795	18	2013-12-31	468000				1.77283e+09	2013-12-31	A	0.854923	2013-12-31	-0.103779	0	2013-12-31
000795	15	2014-12-31	438000				1.53374e+09	2014-12-31	A	0.572082	2014-12-31	0.005906	0	2014-12-31
000795	16	2015-12-31	1080000	1	43.8	2015-12	1.82521e+09	2015-12-31	A	0.382267	2015-12-31	-0.030794	0	2015-12-31
000795	14	2016-12-31	1054700	1	43.2	2016-12	1.92685e+09	2016-12-31	A	0.20797	2016-12-31	0.012427	0	2016-12-31
000797	19	2012-12-31	721800				5.6246e+09	2012-12-31	A	0.760847	2012-12-31	0.020001	0	2012-12-31
000797	19	2013-12-31	1251000				6.70851e+09	2013-12-31	A	0.761953	2013-12-31	0.016816	0	2013-12-31
000797	18	2014-12-31	1707300				7.1063e+09	2014-12-31	A	0.783546	2014-12-31	0.012405	0	2014-12-31
000797	20	2015-12-31	1010800	1	43.8	2015-12	7.95795e+09	2015-12-31	A	0.861614	2015-12-31	0.012928	0	2015-12-31
000797	21	2016-12-31	1235600	1	43.2	2016-12	9.98914e+09	2016-12-31	A	0.786772	2016-12-31	0.01951	0	2016-12-31
000798	18	2012-12-31	1817000				9.2426e+08	2012-12-31	A	0.13448	2012-12-31	0.071244	0	2012-12-31
000798	18	2013-12-31	1720000				8.91495e+08	2013-12-31	A	0.102502	2013-12-31	0.055956	0	2013-12-31
000798	16	2014-12-31	1580000				9.3461e+08	2014-12-31	A	0.093045	2014-12-31	0.020983	0	2014-12-31
000798	15	2015-12-31	1120300	1	43.8	2015-12	9.29036e+08	2015-12-31	A	0.356848	2015-12-31	-0.45052	0	2015-12-31
000798	16	2016-12-31	1175000	1	43.2	2016-12	8.51504e+08	2016-12-31	A	0.348663	2016-12-31	0.031292	0	2016-12-31
000799	24	2012-12-31	3080134				2.1488e+09	2012-12-31	A	0.256357	2012-12-31	0.194527	0	2012-12-31
000799	21	2013-12-31	2326100				2.54291e+09	2013-12-31	A	0.179146	2013-12-31	-0.017819	0	2013-12-31
000799	20	2014-12-31	2353000				2.17728e+09	2014-12-31	A	0.200932	2014-12-31	-0.049201	0	2014-12-31
000799	19	2015-12-31	6310300	1	43.8	2015-12	2.10692e+09	2015-12-31	A	0.229366	2015-12-31	0.032542	0	2015-12-31
000799	20	2016-12-31	4559200	1	43.2	2016-12	2.28097e+09	2016-12-31	A	0.214326	2016-12-31	0.041097	0	2016-12-31
000800	16	2012-12-31	1960900				1.62758e+10	2012-12-31	A	0.53414	2012-12-31	-0.046121	0	2012-12-31
000800	16	2013-12-31	1810600				1.63161e+10	2013-12-31	A	0.591795	2013-12-31	0.049024	0	2013-12-31
000800	16	2014-12-31	2079200				2.10735e+10	2014-12-31	A	0.584147	2014-12-31	0.006553	0	2014-12-31
000800	16	2015-12-31	2164000	1	43.8	2015-12	2.09149e+10	2015-12-31	A	0.515193	2015-12-31	0.003358	0	2015-12-31
000800	14	2016-12-31	1778300	1	43.2	2016-12	1.80385e+10	2016-12-31	A	0.597165	2016-12-31	-0.05264	0	2016-12-31
000801	16	2012-12-31	610800				2.1101e+09	2012-12-31	A	0.506198	2012-12-31	0.024065	1	2012-12-31
000801	16	2013-12-31	610000				2.83674e+09	2013-12-31	A	0.539606	2013-12-31	0.023697	1	2013-12-31
000801	15	2014-12-31	644400				3.18922e+09	2014-12-31	A	0.482847	2014-12-31	0.026146	1	2014-12-31
000801	15	2015-12-31	651000	1	43.8	2015-12	2.98979e+09	2015-12-31	A	0.517891	2015-12-31	0.049063	1	2015-12-31
000801	15	2016-12-31	660000	1	43.2	2016-12	4.75775e+09	2016-12-31	A	0.532696	2016-12-31	0.038941	1	2016-12-31
000802	21	2012-12-31	865000				9.47628e+08	2012-12-31	A	0.132116	2012-12-31	0.028678	0	2012-12-31
000802	16	2013-12-31	1015000				9.53754e+08	2013-12-31	A	0.222721	2013-12-31	0.029285	0	2013-12-31
000802	17	2014-12-31	1790000				1.0991e+09	2014-12-31	A	0.381532	2014-12-31	0.051355	0	2014-12-31
000802	17	2015-12-31	4220000	1	43.8	2015-12	1.50667e+09	2015-12-31	A	0.271405	2015-12-31	0.014462	0	2015-12-31
000802	17	2016-12-31	4500000	1	43.2	2016-12	1.42275e+09	2016-12-31	A	0.161005	2016-12-31	0.099327	0	2016-12-31
000803	13	2012-12-31	624200				2.74294e+08	2012-12-31	A	0.543694	2012-12-31	0.028778	0	2012-12-31
000803	13	2013-12-31	715800				2.86266e+08	2013-12-31	A	0.699462	2013-12-31	0.008877	1	2013-12-31
000803	12	2014-12-31	735900				4.9082e+08	2014-12-31	A	0.66932	2014-12-31	0.008146	1	2014-12-31
000803	13	2015-12-31	754800	1	43.8	2015-12	4.57348e+08	2015-12-31	A	0.751066	2015-12-31	-0.070337	0	2015-12-31
000803	15	2016-12-31	929900	1	43.2	2016-12	4.7369e+08	2016-12-31	A	0.883154	2016-12-31	-0.117267	0	2016-12-31
000806	13	2012-12-31	434800				2.53956e+09	2012-12-31	A	0.589718	2012-12-31	0.01226	1	2012-12-31
000806	12	2013-12-31	434800				2.11041e+09	2013-12-31	A	0.586284	2013-12-31	0.005939	1	2013-12-31
000806	15	2014-12-31	434800				2.08306e+09	2014-12-31	A	0.617743	2014-12-31	0.010431	1	2014-12-31
000806	16	2015-12-31	798800	1	43.8	2015-12	2.20478e+09	2015-12-31	A	0.234055	2015-12-31	0.037997	1	2015-12-31
000806	16	2016-12-31	1168800	1	43.2	2016-12	2.69983e+09	2016-12-31	A	0.268357	2016-12-31	0.005689	0	2016-12-31
000807	24	2012-12-31	1334000				1.48766e+10	2012-12-31	A	0.734207	2012-12-31	0.001536	0	2012-12-31
000807	23	2013-12-31	1325600				1.88193e+10	2013-12-31	A	0.764156	2013-12-31	-0.004798	0	2013-12-31
000807	20	2014-12-31	886400				2.29669e+10	2014-12-31	A	0.807475	2014-12-31	-0.029561	0	2014-12-31
000807	23	2015-12-31	831000	1	43.8	2015-12	2.4405e+10	2015-12-31	A	0.773096	2015-12-31	-0.014977	0	2015-12-31
000807	22	2016-12-31	831000	1	43.2	2016-12	2.92815e+10	2016-12-31	A	0.690959	2016-12-31	0.006475	0	2016-12-31
000809	16	2012-12-31	4100000				3.50959e+09	2012-12-31	A	0.374992	2012-12-31	0.144285	0	2012-12-31
000809	16	2013-12-31	3641700				4.38466e+09	2013-12-31	A	0.389315	2013-12-31	0.125579	0	2013-12-31
000809	16	2014-12-31	2433600				5.64917e+09	2014-12-31	A	0.439679	2014-12-31	0.004634	0	2014-12-31
000809	13	2015-12-31	2167200	1	43.8	2015-12	6.20829e+09	2015-12-31	A	0.48522	2015-12-31	-0.028456	1	2015-12-31
000809	14	2016-12-31	2510000	1	43.2	2016-12	6.30232e+09	2016-12-31	A	0.529087	2016-12-31	-0.037699	0	2016-12-31
000810	14	2012-12-31	389298				1.30218e+09	2012-12-31	A	0.436865	2012-12-31	0.015871	0	2012-12-31
000810	14	2013-12-31	600600				1.1302e+09	2013-12-31	A	0.405774	2013-12-31	0.014922	0	2013-12-31
000810	16	2014-12-31	3466500				1.09194e+09	2014-12-31	A	0.48494	2014-12-31	0.098473	0	2014-12-31
000810	18	2015-12-31	7363700	1	43.8	2015-12	3.9098e+09	2015-12-31	A	0.553312	2015-12-31	0.078306	0	2015-12-31
000810	18	2016-12-31	13257000	1	43.2	2016-12	5.26897e+09	2016-12-31	A	0.586625	2016-12-31	0.080083	0	2016-12-31
000811	18	2012-12-31	1299847				2.2857e+09	2012-12-31	A	0.432979	2012-12-31	0.063658	0	2012-12-31
000811	18	2013-12-31	1199200				2.24028e+09	2013-12-31	A	0.398078	2013-12-31	0.099664	0	2013-12-31
000811	17	2014-12-31	1414100				2.555e+09	2014-12-31	A	0.412951	2014-12-31	0.078056	0	2014-12-31
000811	19	2015-12-31	1671300	1	43.8	2015-12	2.91657e+09	2015-12-31	A	0.528854	2015-12-31	0.074222	0	2015-12-31
000811	19	2016-12-31	1634000	1	43.2	2016-12	4.41661e+09	2016-12-31	A	0.545409	2016-12-31	0.060684	0	2016-12-31
000812	19	2012-12-31	1505292				1.31762e+09	2012-12-31	A	0.31394	2012-12-31	0.079035	1	2012-12-31
000812	18	2013-12-31	1854700				1.37315e+09	2013-12-31	A	0.330815	2013-12-31	0.064416	1	2013-12-31
000812	18	2014-12-31	5267700				1.52881e+09	2014-12-31	A	0.38732	2014-12-31	0.05666	1	2014-12-31
000812	18	2015-12-31	3179500	1	43.8	2015-12	1.76346e+09	2015-12-31	A	0.432357	2015-12-31	0.024236	1	2015-12-31
000812	18	2016-12-31	2074600	1	43.2	2016-12	1.95693e+09	2016-12-31	A	0.368412	2016-12-31	0.032058	1	2016-12-31
000813	18	2012-12-31	629400				6.68824e+08	2012-12-31	A	0.301876	2012-12-31	-0.023168	0	2012-12-31
000813	18	2013-12-31	584200				5.94735e+08	2013-12-31	A	0.258076	2013-12-31	0.040482	0	2013-12-31
000813	19	2014-12-31	605100				1.90051e+09	2014-12-31	A	0.334566	2014-12-31	0.025255	0	2014-12-31
000813	19	2015-12-31	1007100	1	43.8	2015-12	2.03172e+09	2015-12-31	A	0.303912	2015-12-31	0.015253	0	2015-12-31
000813	17	2016-12-31	1632700	1	43.2	2016-12	1.97227e+09	2016-12-31	A	0.044659	2016-12-31	0.167866	0	2016-12-31
000815	15	2012-12-31	433900				3.90533e+09	2012-12-31	A	0.78081	2012-12-31	0.008028	0	2012-12-31
000815	18	2013-12-31	497400				3.13461e+09	2013-12-31	A	0.819634	2013-12-31	-0.097633	0	2013-12-31
000815	15	2014-12-31	568100				2.47236e+09	2014-12-31	A	1.11232	2014-12-31	-0.431028	0	2014-12-31
000815	14	2015-12-31	711700	1	43.8	2015-12	1.50593e+09	2015-12-31	A	0.975222	2015-12-31	0.105249	0	2015-12-31
000815	16	2016-12-31	674400	1	43.2	2016-12	1.40694e+09	2016-12-31	A	0.303169	2016-12-31	0.001377	0	2016-12-31
000816	17	2012-12-31	1370000				4.67489e+09	2012-12-31	A	0.613677	2012-12-31	0.018056	0	2012-12-31
000816	17	2013-12-31	1510000				5.27288e+09	2013-12-31	A	0.612906	2013-12-31	0.014889	0	2013-12-31
000816	17	2014-12-31	1350000				5.42557e+09	2014-12-31	A	0.479443	2014-12-31	0.006003	0	2014-12-31
000816	16	2015-12-31	1350000	1	43.8	2015-12	7.13334e+09	2015-12-31	A	0.432806	2015-12-31	0.000625	0	2015-12-31
000816	17	2016-12-31	1200000	1	43.2	2016-12	6.62641e+09	2016-12-31	A	0.425401	2016-12-31	-0.025401	0	2016-12-31
000818	20	2012-12-31	652000				2.64871e+09	2012-12-31	A	0.250585	2012-12-31	0.009049	0	2012-12-31
000818	18	2013-12-31	796200				2.71497e+09	2013-12-31	A	0.295687	2013-12-31	-0.033691	0	2013-12-31
000818	19	2014-12-31	1474000				2.7615e+09	2014-12-31	A	0.238306	2014-12-31	0.033063	0	2014-12-31
000818	19	2015-12-31	10007900	1	43.8	2015-12	2.66879e+09	2015-12-31	A	0.162803	2015-12-31	0.047033	0	2015-12-31
000818	22	2016-12-31	19536900	1	43.2	2016-12	2.57634e+09	2016-12-31	A	0.129885	2016-12-31	0.041844	0	2016-12-31
000819	18	2012-12-31	1300340				5.97833e+08	2012-12-31	A	0.093104	2012-12-31	0.091605	0	2012-12-31
000819	18	2013-12-31	2420700				6.72224e+08	2013-12-31	A	0.113279	2013-12-31	0.08266	0	2013-12-31
000819	18	2014-12-31	2096200				7.27587e+08	2014-12-31	A	0.135365	2014-12-31	0.047015	0	2014-12-31
000819	18	2015-12-31	1507200	1	43.8	2015-12	7.76049e+08	2015-12-31	A	0.132886	2015-12-31	0.057582	0	2015-12-31
000819	19	2016-12-31	1507200	1	43.2	2016-12	8.18801e+08	2016-12-31	A	0.138221	2016-12-31	0.013993	0	2016-12-31
000820	19	2012-12-31	585977				1.15034e+09	2012-12-31	A	0.766676	2012-12-31	0.919749	0	2012-12-31
000820	21	2013-12-31	585000				6.57577e+08	2013-12-31	A	0.678808	2013-12-31	0.023314	0	2013-12-31
000820	19	2014-12-31	725000				6.82926e+08	2014-12-31	A	0.666719	2014-12-31	0.003248	0	2014-12-31
000820	19	2015-12-31	705000	1	43.8	2015-12	6.88465e+08	2015-12-31	A	0.622219	2015-12-31	0.01644	0	2015-12-31
000820	14	2016-12-31	1544900	1	43.2	2016-12	6.96775e+08	2016-12-31	A	0.484575	2016-12-31	0.181916	0	2016-12-31
000821	17	2012-12-31	646200				1.60444e+09	2012-12-31	A	0.270842	2012-12-31	-0.057044	0	2012-12-31
000821	17	2013-12-31	609700				1.46106e+09	2013-12-31	A	0.386469	2013-12-31	0.006126	0	2013-12-31
000821	18	2014-12-31	607500				1.88262e+09	2014-12-31	A	0.394635	2014-12-31	0.011322	1	2014-12-31
000821	18	2015-12-31	650000	1	43.8	2015-12	1.93932e+09	2015-12-31	A	0.360654	2015-12-31	0.023625	1	2015-12-31
000821	18	2016-12-31	739000	1	43.2	2016-12	2.77839e+09	2016-12-31	A	0.36767	2016-12-31	0.031023	1	2016-12-31
000822	18	2012-12-31	748000				6.79649e+09	2012-12-31	A	0.445907	2012-12-31	-0.090462	0	2012-12-31
000822	16	2013-12-31	652300				5.99592e+09	2013-12-31	A	0.616656	2013-12-31	-0.228233		2013-12-31
000822	18	2014-12-31	935000				5.4336e+09	2014-12-31	A	0.444773	2014-12-31	0.037969	0	2014-12-31
000822	18	2015-12-31	952900	1	43.8	2015-12	3859282854	2015-12-31	A	0.390187	2015-12-31	0.032893	0	2015-12-31
000822	16	2016-12-31	955400	1	43.2	2016-12	3.71411e+09	2016-12-31	A	0.429671	2016-12-31	-0.032863	0	2016-12-31
000823	15	2012-12-31	3482636				3.37251e+09	2012-12-31	A	0.37921	2012-12-31	0.066021	0	2012-12-31
000823	15	2013-12-31	3558000				3.56321e+09	2013-12-31	A	0.431373	2013-12-31	0.042572	0	2013-12-31
000823	15	2014-12-31	4225100				3.97345e+09	2014-12-31	A	0.33981	2014-12-31	0.041277	0	2014-12-31
000823	14	2015-12-31	3653600	1	43.8	2015-12	4.766e+09	2015-12-31	A	0.312977	2015-12-31	0.026467	0	2015-12-31
000823	14	2016-12-31	3902700	1	43.2	2016-12	4.61451e+09	2016-12-31	A	0.292314	2016-12-31	0.049318	0	2016-12-31
000825	18	2012-12-31	1880800				6.58124e+10	2012-12-31	A	0.627114	2012-12-31	0.014376	0	2012-12-31
000825	18	2013-12-31	1646658				6.94667e+10	2013-12-31	A	0.655236	2013-12-31	0.006584	0	2013-12-31
000825	18	2014-12-31	1860000				7.58114e+10	2014-12-31	A	0.659902	2014-12-31	0.003638	0	2014-12-31
000825	16	2015-12-31	1295000	1	43.8	2015-12	7.63058e+10	2015-12-31	A	0.695064	2015-12-31	-0.052815	0	2015-12-31
000825	17	2016-12-31	1661000	1	43.2	2016-12	7.24478e+10	2016-12-31	A	0.681353	2016-12-31	0.014077	0	2016-12-31
000826	13	2012-12-31	980000				3.78361e+09	2012-12-31	A	0.379079	2012-12-31	0.068956	0	2012-12-31
000826	13	2013-12-31	1285000				6.32962e+09	2013-12-31	A	0.409096	2013-12-31	0.079066	0	2013-12-31
000826	13	2014-12-31	1425000				7.44725e+09	2014-12-31	A	0.447513	2014-12-31	0.08329	0	2014-12-31
000826	18	2015-12-31	1587000	1	43.8	2015-12	9.54893e+09	2015-12-31	A	0.602467	2015-12-31	0.05332	0	2015-12-31
000826	20	2016-12-31	2260100	1	43.2	2016-12	1.55396e+10	2016-12-31	A	0.634651	2016-12-31	0.046292	0	2016-12-31
000828	16	2012-12-31	2308900				4.98852e+09	2012-12-31	A	0.327633	2012-12-31	0.070618	0	2012-12-31
000828	16	2013-12-31	2621300				5.02933e+09	2013-12-31	A	0.304767	2013-12-31	0.076299	0	2013-12-31
000828	16	2014-12-31	2818500				5.24511e+09	2014-12-31	A	0.297203	2014-12-31	0.101786	0	2014-12-31
000828	17	2015-12-31	4418200	1	43.8	2015-12	5.88958e+09	2015-12-31	A	0.449281	2015-12-31	0.098202	0	2015-12-31
000828	15	2016-12-31	1716600	1	43.2	2016-12	8.32233e+09	2016-12-31	A	0.424958	2016-12-31	0.093039	0	2016-12-31
000829	18	2012-12-31	1648900				1.0329e+10	2012-12-31	A	0.682513	2012-12-31	-0.009889	1	2012-12-31
000829	18	2013-12-31	1344000				9.28686e+09	2013-12-31	A	0.744003	2013-12-31	-0.002423	1	2013-12-31
000829	15	2014-12-31	1252700				1.15452e+10	2014-12-31	A	0.756689	2014-12-31	-0.033066	1	2014-12-31
000829	15	2015-12-31	1380200	1	43.8	2015-12	1.09418e+10	2015-12-31	A	0.793929	2015-12-31	-0.033426	1	2015-12-31
000829	16	2016-12-31	4000700	1	43.2	2016-12	1.11901e+10	2016-12-31	A	0.778553	2016-12-31	0.022783	1	2016-12-31
000830	17	2012-12-31	3635200				1.31737e+10	2012-12-31	A	0.666945	2012-12-31	0.021259	0	2012-12-31
000830	17	2013-12-31	3746100				1.59241e+10	2013-12-31	A	0.686178	2013-12-31	0.017109	0	2013-12-31
000830	18	2014-12-31	3830200				1.7881e+10	2014-12-31	A	0.699157	2014-12-31	0.018179	0	2014-12-31
000830	17	2015-12-31	2049500	1	43.8	2015-12	1.98619e+10	2015-12-31	A	0.643975	2015-12-31	0.012935	0	2015-12-31
000830	17	2016-12-31	1353400	1	43.2	2016-12	2.23668e+10	2016-12-31	A	0.655232	2016-12-31	0.010078	0	2016-12-31
000831	20	2012-12-31	701250				4.60272e+09	2012-12-31	A	0.20916	2012-12-31	0.095792	0	2012-12-31
000831	20	2013-12-31	1610400				2.78018e+09	2013-12-31	A	0.082241	2013-12-31	0.077744	0	2013-12-31
000831	18	2014-12-31	1513300				2.88381e+09	2014-12-31	A	0.01561	2014-12-31	-0.024103	0	2014-12-31
000831	17	2015-12-31	1376900	1	43.8	2015-12	2.61482e+09	2015-12-31	A	0.030806	2015-12-31	-0.183996	0	2015-12-31
000831	17	2016-12-31	1118000	1	43.2	2016-12	2.23681e+09	2016-12-31	A	0.052325	2016-12-31	0.00784	0	2016-12-31
000833	13	2012-12-31	1221900				1.35228e+09	2012-12-31	A	0.291327	2012-12-31	0.010721	0	2012-12-31
000833	15	2013-12-31	1099800				1.30765e+09	2013-12-31	A	0.258289	2013-12-31	-0.095927	0	2013-12-31
000833	14	2014-12-31	1351200				1.10632e+09	2014-12-31	A	0.315745	2014-12-31	0.022692	0	2014-12-31
000833	16	2015-12-31	1649700	1	43.8	2015-12	1.24035e+09	2015-12-31	A	0.225619	2015-12-31	0.039496	0	2015-12-31
000833	15	2016-12-31	1826300	1	43.2	2016-12	3.4056e+09	2016-12-31	A	0.230165	2016-12-31	0.01133	0	2016-12-31
000835	14	2012-12-31	814000				6.73001e+08	2012-12-31	A	0.346197	2012-12-31	-0.053499	1	2012-12-31
000835	14	2013-12-31	827120				6.5024e+08	2013-12-31	A	0.230338	2013-12-31	0.010841	1	2013-12-31
000835	17	2014-12-31	829200				5.48519e+08	2014-12-31	A	0.084128	2014-12-31	0.013233	0	2014-12-31
000835	17	2015-12-31	1118400	1	43.8	2015-12	4.51216e+08	2015-12-31	A	0.766015	2015-12-31	0.012254	0	2015-12-31
000835	19	2016-12-31	1169107	1	43.2	2016-12	1.47517e+09	2016-12-31	A	0.741976	2016-12-31	-0.059177	0	2016-12-31
000836	16	2012-12-31	1920000				2.09832e+09	2012-12-31	A	0.574331	2012-12-31	0.025329	0	2012-12-31
000836	15	2013-12-31	2100000				2.35286e+09	2013-12-31	A	0.573919	2013-12-31	0.007366	0	2013-12-31
000836	16	2014-12-31	2100000				2.45579e+09	2014-12-31	A	0.623431	2014-12-31	-0.081723	0	2014-12-31
000836	18	2015-12-31	3520000	1	43.8	2015-12	2.28319e+09	2015-12-31	A	0.442136	2015-12-31	0.039784	0	2015-12-31
000836	18	2016-12-31	2662200	1	43.2	2016-12	3.34914e+09	2016-12-31	A	0.256543	2016-12-31	0.02972	0	2016-12-31
000837	17	2012-12-31	778200				2.06795e+09	2012-12-31	A	0.452112	2012-12-31	0.006311	0	2012-12-31
000837	18	2013-12-31	572300				2.10551e+09	2013-12-31	A	0.505535	2013-12-31	-0.012284	0	2013-12-31
000837	20	2014-12-31	1007900				2.27836e+09	2014-12-31	A	0.445899	2014-12-31	0.005949	0	2014-12-31
000837	20	2015-12-31	675100	1	43.8	2015-12	6.40788e+09	2015-12-31	A	0.48614	2015-12-31	-0.036851	0	2015-12-31
000837	20	2016-12-31	1046200	1	43.2	2016-12	6.73347e+09	2016-12-31	A	0.551825	2016-12-31	0.002851	0	2016-12-31
000838	16	2012-12-31	5714720				1.16528e+09	2012-12-31	A	0.790858	2012-12-31	0.019648	0	2012-12-31
000838	9	2013-12-31	4700700				1.59016e+09	2013-12-31	A	0.81178	2013-12-31	0.029333	0	2013-12-31
000838	15	2014-12-31	5239100				2.03616e+09	2014-12-31	A	0.826006	2014-12-31	0.027224	0	2014-12-31
000838	15	2015-12-31	5566600	1	43.8	2015-12	2.69228e+09	2015-12-31	A	0.696565	2015-12-31	0.014849	1	2015-12-31
000838	14	2016-12-31	5168700	1	43.2	2016-12	5.22011e+09	2016-12-31	A	0.685002	2016-12-31	0.019518	0	2016-12-31
000848	16	2012-12-31	3487100				1.49755e+09	2012-12-31	A	0.469115	2012-12-31	0.147124	0	2012-12-31
000848	17	2013-12-31	4246000				1.54735e+09	2013-12-31	A	0.44611	2013-12-31	0.183173	0	2013-12-31
000848	16	2014-12-31	5048700				1.87536e+09	2014-12-31	A	0.276183	2014-12-31	0.243193	0	2014-12-31
000848	15	2015-12-31	4510000	1	43.8	2015-12	1.85079e+09	2015-12-31	A	0.317129	2015-12-31	0.188078	0	2015-12-31
000848	14	2016-12-31	3350000	1	43.2	2016-12	2.49143e+09	2016-12-31	A	0.351975	2016-12-31	0.147182	0	2016-12-31
000850	16	2012-12-31	794945				6.34689e+09	2012-12-31	A	0.485021	2012-12-31	0.049724	0	2012-12-31
000850	15	2013-12-31	818451				6.68335e+09	2013-12-31	A	0.480609	2013-12-31	0.028482	0	2013-12-31
000850	15	2014-12-31	834500				6.16602e+09	2014-12-31	A	0.40699	2014-12-31	0.053456	0	2014-12-31
000850	14	2015-12-31	874500	1	43.8	2015-12	6.67771e+09	2015-12-31	A	0.366515	2015-12-31	0.005233	0	2015-12-31
000850	16	2016-12-31	798500	1	43.2	2016-12	8.57173e+09	2016-12-31	A	0.389474	2016-12-31	0.008288	0	2016-12-31
000851	16	2012-12-31	1667600				2.38902e+09	2012-12-31	A	0.401339	2012-12-31	0.006266	1	2012-12-31
000851	17	2013-12-31	1843700				3.59048e+09	2013-12-31	A	0.5757	2013-12-31	0.013722	1	2013-12-31
000851	16	2014-12-31	1694800				5.50735e+09	2014-12-31	A	0.550447	2014-12-31	0.016309	1	2014-12-31
000851	18	2015-12-31	1864400	1	43.8	2015-12	6.17683e+09	2015-12-31	A	0.555325	2015-12-31	0.018043	1	2015-12-31
000851	18	2016-12-31	2033500	1	43.2	2016-12	6.4878e+09	2016-12-31	A	0.581809	2016-12-31	0.015579	1	2016-12-31
000852	19	2012-12-31	1448300				1.89891e+09	2012-12-31	A	0.444679	2012-12-31	0.059435	0	2012-12-31
000852	19	2013-12-31	1231700				2.17408e+09	2013-12-31	A	0.476202	2013-12-31	0.041739	0	2013-12-31
000852	19	2014-12-31	1149900				2.33983e+09	2014-12-31	A	0.465307	2014-12-31	0.027062	0	2014-12-31
000852	16	2015-12-31	937000	1	43.8	2015-12	2.2954e+09	2015-12-31	A	0.637231	2015-12-31	0.00577	0	2015-12-31
000852	17	2016-12-31	1425400	1	43.2	2016-12	7.37834e+09	2016-12-31	A	0.718388	2016-12-31	-0.123901	1	2016-12-31
000856	11	2012-12-31	816400				1.71629e+09	2012-12-31	A	0.725281	2012-12-31	0.027895	0	2012-12-31
000856	11	2013-12-31	1348000				1.84917e+09	2013-12-31	A	0.723374	2013-12-31	0.007587	0	2013-12-31
000856	11	2014-12-31	1468200				2.10044e+09	2014-12-31	A	0.783297	2014-12-31	-0.033472	0	2014-12-31
000856	12	2015-12-31	1048500	1	43.8	2015-12	2.44352e+09	2015-12-31	A	0.867773	2015-12-31	-0.089616	0	2015-12-31
000856	16	2016-12-31	1680000	1	43.2	2016-12	2.23809e+09	2016-12-31	A	0.787845	2016-12-31	0.013992	0	2016-12-31
000858	21	2012-12-31	5818500				3.69058e+10	2012-12-31	A	0.303365	2012-12-31	0.228426	0	2012-12-31
000858	21	2013-12-31	6302800				4.52476e+10	2013-12-31	A	0.161122	2013-12-31	0.188586	0	2013-12-31
000858	18	2014-12-31	3902500				4.41295e+10	2014-12-31	A	0.130919	2014-12-31	0.13054	0	2014-12-31
000858	16	2015-12-31	3117700	1	43.8	2015-12	4.64089e+10	2015-12-31	A	0.15608	2015-12-31	0.121996	0	2015-12-31
000858	17	2016-12-31	4285800	1	43.2	2016-12	5.25466e+10	2016-12-31	A	0.224667	2016-12-31	0.1135	0	2016-12-31
000859	14	2012-12-31	829000				1.4764e+09	2012-12-31	A	0.298543	2012-12-31	0.003577	0	2012-12-31
000859	14	2013-12-31	672000				1.32521e+09	2013-12-31	A	0.376932	2013-12-31	-0.027423	1	2013-12-31
000859	15	2014-12-31	1077000				1.42904e+09	2014-12-31	A	0.275241	2014-12-31	0.003259	0	2014-12-31
000859	15	2015-12-31	1110800	1	43.8	2015-12	1.91663e+09	2015-12-31	A	0.244063	2015-12-31	0.002157	0	2015-12-31
000859	15	2016-12-31	1508000	1	43.2	2016-12	1.93808e+09	2016-12-31	A	0.294365	2016-12-31	0.004264	0	2016-12-31
000860	14	2012-12-31	516000				1.03329e+10	2012-12-31	A	0.760739	2012-12-31	0.010465	1	2012-12-31
000860	15	2013-12-31	504000				1.24796e+10	2013-12-31	A	0.769649	2013-12-31	0.014844	1	2013-12-31
000860	15	2014-12-31	554000				1.37895e+10	2014-12-31	A	0.666392	2014-12-31	0.023467	1	2014-12-31
000860	15	2015-12-31	744000	1	43.8	2015-12	1.55431e+10	2015-12-31	A	0.653782	2015-12-31	0.02411	1	2015-12-31
000860	15	2016-12-31	744000	1	43.2	2016-12	1.58973e+10	2016-12-31	A	0.617511	2016-12-31	0.023812	1	2016-12-31
000861	12	2012-12-31	2663943				3.37168e+09	2012-12-31	A	0.572086	2012-12-31	0.110284	0	2012-12-31
000861	12	2013-12-31	2708800				3.94924e+09	2013-12-31	A	0.619968	2013-12-31	0.081803	0	2013-12-31
000861	12	2014-12-31	2655300				4.92932e+09	2014-12-31	A	0.567571	2014-12-31	0.041837	0	2014-12-31
000861	11	2015-12-31	2125200	1	43.8	2015-12	6.80621e+09	2015-12-31	A	0.624744	2015-12-31	0.026737	0	2015-12-31
000861	11	2016-12-31	2186400	1	43.2	2016-12	7.73242e+09	2016-12-31	A	0.679972	2016-12-31	0.02393	0	2016-12-31
000862	17	2012-12-31	980000				5.20814e+09	2012-12-31	A	0.901108	2012-12-31	-0.003619	0	2012-12-31
000862	18	2013-12-31	978900				5.10711e+09	2013-12-31	A	0.927414	2013-12-31	-0.030375	0	2013-12-31
000862	19	2014-12-31	976200				4.75923e+09	2014-12-31	A	0.804407	2014-12-31	0.003	0	2014-12-31
000862	16	2015-12-31	861200	1	43.8	2015-12	9.52816e+09	2015-12-31	A	0.815679	2015-12-31	-0.013143	0	2015-12-31
000862	17	2016-12-31	1301800	1	43.2	2016-12	9.36188e+09	2016-12-31	A	0.70695	2016-12-31	0.001807	0	2016-12-31
000863	15	2012-12-31	1812137				4.76912e+09	2012-12-31	A	0.733267	2012-12-31	0.078805	0	2012-12-31
000863	15	2013-12-31	2787262				5.21716e+09	2013-12-31	A	0.759413	2013-12-31	0.056236	0	2013-12-31
000863	16	2014-12-31	3255511				8.07609e+09	2014-12-31	A	0.73337	2014-12-31	0.010314	0	2014-12-31
000863	17	2015-12-31	3938063	1	43.8	2015-12	1.15182e+10	2015-12-31	A	0.77637	2015-12-31	0.005906	0	2015-12-31
000863	15	2016-12-31	3596970	1	43.2	2016-12	1.34766e+10	2016-12-31	A	0.52228	2016-12-31	0.067754	0	2016-12-31
000868	18	2012-12-31	1461000				3.58588e+09	2012-12-31	A	0.666835	2012-12-31	0.02386	0	2012-12-31
000868	22	2013-12-31	1019300				4.1497e+09	2013-12-31	A	0.715132	2013-12-31	-0.008853	0	2013-12-31
000868	21	2014-12-31	1791000				4.4372e+09	2014-12-31	A	0.711928	2014-12-31	0.009483	0	2014-12-31
000868	20	2015-12-31	1951300	1	43.8	2015-12	4.95491e+09	2015-12-31	A	0.767251	2015-12-31	0.001771	0	2015-12-31
000868	19	2016-12-31	2108300	1	43.2	2016-12	6.17558e+09	2016-12-31	A	0.837881	2016-12-31	0.005156	0	2016-12-31
000869	20	2012-12-31	2986100				7295944221	2012-12-31	A	0.254046	2012-12-31	0.209393	0	2012-12-31
000869	19	2013-12-31	3046000				8123134580	2013-12-31	A	0.203775	2013-12-31	0.130998	0	2013-12-31
000869	20	2014-12-31	3252000				8001532444	2014-12-31	A	0.214204	2014-12-31	0.109704	0	2014-12-31
000869	20	2015-12-31	3650000	1	43.8	2015-12	8912232640	2015-12-31	A	0.250155	2015-12-31	0.099599	0	2015-12-31
000869	21	2016-12-31	3430500	1	43.2	2016-12	10344211461	2016-12-31	A	0.271389	2016-12-31	0.085061	0	2016-12-31
000875	19	2012-12-31	1424200				1.71082e+10	2012-12-31	A	0.843386	2012-12-31	-0.029426	0	2012-12-31
000875	19	2013-12-31	1766800				1.59713e+10	2013-12-31	A	0.764724	2013-12-31	0.001197	0	2013-12-31
000875	19	2014-12-31	1865000				1.82859e+10	2014-12-31	A	0.775653	2014-12-31	0.002992	0	2014-12-31
000875	18	2015-12-31	1884500	1	43.8	2015-12	2.03177e+10	2015-12-31	A	0.792261	2015-12-31	0.006403	0	2015-12-31
000875	19	2016-12-31	1896600	1	43.2	2016-12	2.28725e+10	2016-12-31	A	0.714043	2016-12-31	0.000899	0	2016-12-31
000876	21	2012-12-31	2954200				2.16895e+10	2012-12-31	A	0.413441	2012-12-31	0.08883	0	2012-12-31
000876	22	2013-12-31	5023600				2.46988e+10	2013-12-31	A	0.432343	2013-12-31	0.084356	0	2013-12-31
000876	22	2014-12-31	5803000				2.95351e+10	2014-12-31	A	0.344664	2014-12-31	0.078243	0	2014-12-31
000876	19	2015-12-31	7133300	1	43.8	2015-12	3.34012e+10	2015-12-31	A	0.314649	2015-12-31	0.084041	0	2015-12-31
000876	20	2016-12-31	7230900	1	43.2	2016-12	3.52171e+10	2016-12-31	A	0.316596	2016-12-31	0.083789	0	2016-12-31
000877	19	2012-12-31	1832100				1.53395e+10	2012-12-31	A	0.603513	2012-12-31	0.025158	0	2012-12-31
000877	17	2013-12-31	1252500				1.91565e+10	2013-12-31	A	0.628498	2013-12-31	0.017891	0	2013-12-31
000877	17	2014-12-31	2285200				2.13289e+10	2014-12-31	A	0.626193	2014-12-31	0.011781	0	2014-12-31
000877	18	2015-12-31	2098800	1	43.8	2015-12	2.16276e+10	2015-12-31	A	0.637895	2015-12-31	-0.032622	0	2015-12-31
000877	20	2016-12-31	1754400	1	43.2	2016-12	2.05304e+10	2016-12-31	A	0.63294	2016-12-31	0.001028	0	2016-12-31
000878	23	2012-12-31	1291520				3.05619e+10	2012-12-31	A	0.743027	2012-12-31	0.004128	0	2012-12-31
000878	21	2013-12-31	746800				3.17688e+10	2013-12-31	A	0.748262	2013-12-31	-0.053407	0	2013-12-31
000878	20	2014-12-31	881100				2.65899e+10	2014-12-31	A	0.726197	2014-12-31	0.005195	0	2014-12-31
000878	19	2015-12-31	542400	1	43.8	2015-12	2.48708e+10	2015-12-31	A	0.729198	2015-12-31	0.002757	0	2015-12-31
000878	20	2016-12-31	1556200	1	43.2	2016-12	2.3309e+10	2016-12-31	A	0.712887	2016-12-31	0.007568	0	2016-12-31
000880	18	2012-12-31	1133000				2.78351e+09	2012-12-31	A	0.57559	2012-12-31	0.02655	0	2012-12-31
000880	20	2013-12-31	2066800				2.78036e+09	2013-12-31	A	0.583945	2013-12-31	0.013538	0	2013-12-31
000880	18	2014-12-31	2175000				2.89908e+09	2014-12-31	A	0.643916	2014-12-31	0.0132	0	2014-12-31
000880	19	2015-12-31	1529100	1	43.8	2015-12	3.53317e+09	2015-12-31	A	0.625896	2015-12-31	0.00897	0	2015-12-31
000880	18	2016-12-31	1695400	1	43.2	2016-12	3.44761e+09	2016-12-31	A	0.581791	2016-12-31	0.006527	0	2016-12-31
000881	13	2012-12-31	2403500				6.35049e+09	2012-12-31	A	0.639533	2012-12-31	0.041765	0	2012-12-31
000881	13	2013-12-31	2418100				6.13559e+09	2013-12-31	A	0.63535	2013-12-31	0.018656	0	2013-12-31
000881	13	2014-12-31	1993000				6.13132e+09	2014-12-31	A	0.622324	2014-12-31	0.017073	0	2014-12-31
000881	13	2015-12-31	1717000	1	43.8	2015-12	6.03675e+09	2015-12-31	A	0.805987	2015-12-31	-0.260085	0	2015-12-31
000881	13	2016-12-31	1630600	1	43.2	2016-12	4.92512e+09	2016-12-31	A	0.53008	2016-12-31	0.028443	0	2016-12-31
000882	16	2012-12-31	1045000				5.97601e+09	2012-12-31	A	0.527526	2012-12-31	0.007244	0	2012-12-31
000882	15	2013-12-31	1053700				7.38493e+09	2013-12-31	A	0.490376	2013-12-31	0.004752	0	2013-12-31
000882	16	2014-12-31	1191700				1.33049e+10	2014-12-31	A	0.494737	2014-12-31	0.004926	0	2014-12-31
000882	16	2015-12-31	1116900	1	43.8	2015-12	1.32663e+10	2015-12-31	A	0.510462	2015-12-31	0.01429	0	2015-12-31
000882	14	2016-12-31	2151600	1	43.2	2016-12	1.36066e+10	2016-12-31	A	0.417984	2016-12-31	0.009718	1	2016-12-31
000883	23	2012-12-31	1389600				3.13151e+10	2012-12-31	A	0.576424	2012-12-31	0.022092	0	2012-12-31
000883	22	2013-12-31	1575600				3.21041e+10	2013-12-31	A	0.54236	2013-12-31	0.035404	0	2013-12-31
000883	21	2014-12-31	1785000				3.16875e+10	2014-12-31	A	0.534478	2014-12-31	0.03834	0	2014-12-31
000883	21	2015-12-31	2696400	1	43.8	2015-12	3.36738e+10	2015-12-31	A	0.431381	2015-12-31	0.037639	0	2015-12-31
000883	21	2016-12-31	2393700	1	43.2	2016-12	4.29878e+10	2016-12-31	A	0.366563	2016-12-31	0.046925	0	2016-12-31
000885	17	2012-12-31	1172400				4.8168e+09	2012-12-31	A	0.583469	2012-12-31	0.048272	0	2012-12-31
000885	17	2013-12-31	1500800				5.21766e+09	2013-12-31	A	0.564793	2013-12-31	0.027326	0	2013-12-31
000885	15	2014-12-31	1346400				5.19567e+09	2014-12-31	A	0.502502	2014-12-31	0.043019	0	2014-12-31
000885	17	2015-12-31	1739900	1	43.8	2015-12	5.6628e+09	2015-12-31	A	0.524462	2015-12-31	0.014102	0	2015-12-31
000885	16	2016-12-31	1830000	1	43.2	2016-12	5.93497e+09	2016-12-31	A	0.541192	2016-12-31	0.011824	1	2016-12-31
000886	21	2012-12-31	1174500				2.98228e+09	2012-12-31	A	0.125291	2012-12-31	0.03078	0	2012-12-31
000886	20	2013-12-31	1191000				2.98382e+09	2013-12-31	A	0.145239	2013-12-31	0.04095	0	2013-12-31
000886	21	2014-12-31	1574200				3.21168e+09	2014-12-31	A	0.158415	2014-12-31	0.012225	0	2014-12-31
000886	20	2015-12-31	771400	1	43.8	2015-12	3.25137e+09	2015-12-31	A	0.193297	2015-12-31	-0.075958	0	2015-12-31
000886	19	2016-12-31	792300	1	43.2	2016-12	3.10146e+09	2016-12-31	A	0.171018	2016-12-31	0.019863	0	2016-12-31
000887	17	2012-12-31	1366000				3.04535e+09	2012-12-31	A	0.495446	2012-12-31	0.140442	0	2012-12-31
000887	17	2013-12-31	1469300				3.90693e+09	2013-12-31	A	0.447296	2013-12-31	0.097465	0	2013-12-31
000887	17	2014-12-31	1855500				4.14165e+09	2014-12-31	A	0.433492	2014-12-31	0.1083	0	2014-12-31
000887	17	2015-12-31	1935200	1	43.8	2015-12	5.42625e+09	2015-12-31	A	0.491278	2015-12-31	0.100377	0	2015-12-31
000887	18	2016-12-31	2633300	1	43.2	2016-12	7.47111e+09	2016-12-31	A	0.441631	2016-12-31	0.078278	0	2016-12-31
000888	18	2012-12-31	560200				1.21547e+09	2012-12-31	A	0.183963	2012-12-31	0.145012	0	2012-12-31
000888	18	2013-12-31	557000				1.30163e+09	2013-12-31	A	0.169348	2013-12-31	0.058519	0	2013-12-31
000888	20	2014-12-31	769800				1.93139e+09	2014-12-31	A	0.180879	2014-12-31	0.085265	0	2014-12-31
000888	21	2015-12-31	1456000	1	43.8	2015-12	2.20512e+09	2015-12-31	A	0.21014	2015-12-31	0.07735	0	2015-12-31
000888	23	2016-12-31	1376300	1	43.2	2016-12	2.46851e+09	2016-12-31	A	0.216604	2016-12-31	0.07093	0	2016-12-31
000890	15	2012-12-31	848200				3.30075e+09	2012-12-31	A	0.594345	2012-12-31	0.0059	1	2012-12-31
000890	15	2013-12-31	857600				2.92737e+09	2013-12-31	A	0.65088	2013-12-31	0.005073	1	2013-12-31
000890	15	2014-12-31	894700				3.22857e+09	2014-12-31	A	0.634225	2014-12-31	0.003662	1	2014-12-31
000890	15	2015-12-31	863900	1	43.8	2015-12	3.11054e+09	2015-12-31	A	0.614575	2015-12-31	0.004213	1	2015-12-31
000890	16	2016-12-31	1118300	1	43.2	2016-12	2.97924e+09	2016-12-31	A	0.89653	2016-12-31	0.017568	1	2016-12-31
000892	11	2012-12-31	632437				6.6835e+06	2012-12-31	A	0.117476	2012-12-31	0.200897	0	2012-12-31
000892	11	2013-12-31	642300				6.77959e+06	2013-12-31	A	0.078525	2013-12-31	-0.106095	0	2013-12-31
000892	11	2014-12-31	706300				5.82262e+06	2014-12-31	A	0.035448	2014-12-31	-0.775369	0	2014-12-31
000892	10	2015-12-31	441800	1	43.8	2015-12	3.0837e+06	2015-12-31	A	0.508723	2015-12-31	0.149405	0	2015-12-31
000892	10	2016-12-31	1828800	1	43.2	2016-12	8.70294e+06	2016-12-31	A	0.192653	2016-12-31	0.074144	0	2016-12-31
000893	17	2012-12-31	2310000				3.8224e+09	2012-12-31	A	0.947811	2012-12-31	0.005739	0	2012-12-31
000893	18	2013-12-31	3111000				6.81119e+09	2013-12-31	A	0.821269	2013-12-31	0.023862	0	2013-12-31
000893	19	2014-12-31	3266600				6.21209e+09	2014-12-31	A	0.932756	2014-12-31	-0.0578	0	2014-12-31
000893	15	2015-12-31	3915000	1	43.8	2015-12	8.05729e+09	2015-12-31	A	0.267756	2015-12-31	0.006826	0	2015-12-31
000893	14	2016-12-31	2443200	1	43.2	2016-12	6.35122e+09	2016-12-31	A	0.097113	2016-12-31	0.002623	0	2016-12-31
000895	26	2012-12-31	3914236				7.8395e+09	2012-12-31	A	0.248038	2012-12-31	0.183824	0	2012-12-31
000895	25	2013-12-31	5036000				1.66951e+10	2013-12-31	A	0.240187	2013-12-31	0.206069	0	2013-12-31
000895	25	2014-12-31	4354700				1.97461e+10	2014-12-31	A	0.255731	2014-12-31	0.191765	0	2014-12-31
000895	23	2015-12-31	6038800	1	43.8	2015-12	2.19824e+10	2015-12-31	A	0.227137	2015-12-31	0.19299	0	2015-12-31
000895	22	2016-12-31	7003900	1	43.2	2016-12	2.28845e+10	2016-12-31	A	0.294267	2016-12-31	0.213636	0	2016-12-31
000897	21	2012-12-31	2029236				8.84894e+09	2012-12-31	A	0.738762	2012-12-31	0.00585	0	2012-12-31
000897	21	2013-12-31	1509500				1.05882e+10	2013-12-31	A	0.724683	2013-12-31	-0.062895	0	2013-12-31
000897	19	2014-12-31	1738500				8.13407e+09	2014-12-31	A	0.727356	2014-12-31	0.028524	0	2014-12-31
000897	18	2015-12-31	1272900	1	43.8	2015-12	6.90131e+09	2015-12-31	A	0.751225	2015-12-31	-0.029666	0	2015-12-31
000897	17	2016-12-31	1367300	1	43.2	2016-12	6.29094e+09	2016-12-31	A	0.765153	2016-12-31	0.001251	0	2016-12-31
000898	16	2012-12-31	975000				102988000000	2012-12-31	A	0.523603	2012-12-31	-0.043265	0	2012-12-31
000898	16	2013-12-31	1131100				101237000000	2013-12-31	A	0.49292	2013-12-31	0.00813	0	2013-12-31
000898	17	2014-12-31	1159400				92865000000	2014-12-31	A	0.472062	2014-12-31	0.010121	0	2014-12-31
000898	13	2015-12-31	1155300	1	43.8	2015-12	91291000000	2015-12-31	A	0.506964	2015-12-31	-0.051921	0	2015-12-31
000898	13	2016-12-31	1115700	1	43.2	2016-12	88596000000	2016-12-31	A	0.485767	2016-12-31	0.018338	0	2016-12-31
000899	24	2012-12-31	919500				6.6842e+09	2012-12-31	A	0.785661	2012-12-31	0.026676	0	2012-12-31
000899	26	2013-12-31	1064500				6.18211e+09	2013-12-31	A	0.711102	2013-12-31	0.071827	0	2013-12-31
000899	24	2014-12-31	1927500				6.13745e+09	2014-12-31	A	0.644837	2014-12-31	0.06517	0	2014-12-31
000899	24	2015-12-31	1834700	1	43.8	2015-12	5.95092e+09	2015-12-31	A	0.560831	2015-12-31	0.096175	0	2015-12-31
000899	27	2016-12-31	1367100	1	43.2	2016-12	5.97408e+09	2016-12-31	A	0.369861	2016-12-31	0.04998	0	2016-12-31
000900	18	2012-12-31	1734000				8.04022e+09	2012-12-31	A	0.522939	2012-12-31	0.054612	0	2012-12-31
000900	18	2013-12-31	1765000				1.17421e+10	2013-12-31	A	0.616655	2013-12-31	0.03365	0	2013-12-31
000900	17	2014-12-31	1794000				1.60909e+10	2014-12-31	A	0.61834	2014-12-31	0.02428	0	2014-12-31
000900	17	2015-12-31	1916000	1	43.8	2015-12	1.7321e+10	2015-12-31	A	0.622191	2015-12-31	0.031001	0	2015-12-31
000900	17	2016-12-31	1456000	1	43.2	2016-12	1.8697e+10	2016-12-31	A	0.639346	2016-12-31	0.037789	0	2016-12-31
000901	19	2012-12-31	1276700				1.16213e+09	2012-12-31	A	0.381999	2012-12-31	0.032402	0	2012-12-31
000901	21	2013-12-31	1239500				1.35438e+09	2013-12-31	A	0.443509	2013-12-31	0.031684	0	2013-12-31
000901	18	2014-12-31	1247700				1.62159e+09	2014-12-31	A	0.315967	2014-12-31	0.018059	0	2014-12-31
000901	20	2015-12-31	1418800	1	43.8	2015-12	2.12742e+09	2015-12-31	A	0.283365	2015-12-31	0.031458	0	2015-12-31
000901	18	2016-12-31	1551800	1	43.2	2016-12	2.12963e+09	2016-12-31	A	0.351316	2016-12-31	0.027114	0	2016-12-31
000902	16	2012-12-31	1163703				1.21446e+09	2012-12-31	A	0.684333	2012-12-31	-0.040916	0	2012-12-31
000902	17	2013-12-31	887100				1.14777e+09	2013-12-31	A	0.777347	2013-12-31	-0.03497	0	2013-12-31
000902	16	2014-12-31	1285200				1.33565e+09	2014-12-31	A	0.43712	2014-12-31	0.113489	0	2014-12-31
000902	18	2015-12-31	1300000	1	43.8	2015-12	5.18612e+09	2015-12-31	A	0.282466	2015-12-31	0.111593	0	2015-12-31
000902	19	2016-12-31	1473000	1	43.2	2016-12	6.97049e+09	2016-12-31	A	0.323197	2016-12-31	0.073448	0	2016-12-31
000903	16	2012-12-31	840000				4.44484e+09	2012-12-31	A	0.520357	2012-12-31	0.007825	0	2012-12-31
000903	16	2013-12-31	1199400				5.49751e+09	2013-12-31	A	0.50274	2013-12-31	0.023636		2013-12-31
000903	17	2014-12-31	1318600				5.53504e+09	2014-12-31	A	0.449199	2014-12-31	0.024098		2014-12-31
000903	15	2015-12-31	1117600	1	43.8	2015-12	6.42922e+09	2015-12-31	A	0.483835	2015-12-31	0.024071	1	2015-12-31
000903	15	2016-12-31	1248900	1	43.2	2016-12	7.11245e+09	2016-12-31	A	0.483135	2016-12-31	0.025785	1	2016-12-31
000905	17	2012-12-31	1808100				3.15744e+09	2012-12-31	A	0.407222	2012-12-31	0.075405	0	2012-12-31
000905	20	2013-12-31	1894000				3.62533e+09	2013-12-31	A	0.405743	2013-12-31	0.086362	0	2013-12-31
000905	19	2014-12-31	2074100				4.18896e+09	2014-12-31	A	0.44665	2014-12-31	0.063278	0	2014-12-31
000905	18	2015-12-31	2051500	1	43.8	2015-12	5.09319e+09	2015-12-31	A	0.409001	2015-12-31	0.055683	0	2015-12-31
000905	17	2016-12-31	2144200	1	43.2	2016-12	5.16934e+09	2016-12-31	A	0.5629	2016-12-31	0.045681	0	2016-12-31
000906	19	2012-12-31	2693700				4.30451e+09	2012-12-31	A	0.642421	2012-12-31	0.005305	0	2012-12-31
000906	18	2013-12-31	3150100				3.87817e+09	2013-12-31	A	0.67397	2013-12-31	0.020779	1	2013-12-31
000906	17	2014-12-31	3152600				4.36349e+09	2014-12-31	A	0.736874	2014-12-31	0.014249	0	2014-12-31
000906	15	2015-12-31	4719900	1	43.8	2015-12	5.46425e+09	2015-12-31	A	0.706065	2015-12-31	0.012752	0	2015-12-31
000906	22	2016-12-31	3966100	1	43.2	2016-12	6.01447e+09	2016-12-31	A	0.741833	2016-12-31	0.016276	0	2016-12-31
000908	15	2012-12-31	624200				4.21448e+08	2012-12-31	A	1.16252	2012-12-31	-0.164659		2012-12-31
000908	16	2013-12-31	627000				3.70133e+08	2013-12-31	A	0.984237	2013-12-31	0.010148	0	2013-12-31
000908	17	2014-12-31	205200				3.3678e+08	2014-12-31	A	0.480595	2014-12-31	0.134506	1	2014-12-31
000908	16	2015-12-31	1852800	1	43.8	2015-12	1.9138e+09	2015-12-31	A	0.346886	2015-12-31	0.107532	1	2015-12-31
000908	15	2016-12-31	2097400	1	43.2	2016-12	3.44265e+09	2016-12-31	A	0.491163	2016-12-31	0.075595	1	2016-12-31
000910	13	2012-12-31	2104700				9.08155e+09	2012-12-31	A	0.663305	2012-12-31	0.027671	0	2012-12-31
000910	13	2013-12-31	2055400				8.79027e+09	2013-12-31	A	0.640861	2013-12-31	0.029747	0	2013-12-31
000910	13	2014-12-31	2375500				8.75766e+09	2014-12-31	A	0.623737	2014-12-31	0.033455	0	2014-12-31
000910	12	2015-12-31	1246000	1	43.8	2015-12	8.18892e+09	2015-12-31	A	0.625825	2015-12-31	0.060308		2015-12-31
000910	11	2016-12-31	1322600	1	43.2	2016-12	6.47541e+09	2016-12-31	A	0.489455	2016-12-31	0.09005		2016-12-31
000911	22	2012-12-31	915946				4.71153e+09	2012-12-31	A	0.796728	2012-12-31	-0.056295	0	2012-12-31
000911	22	2013-12-31	853179				5.86739e+09	2013-12-31	A	0.744314	2013-12-31	0.011762	0	2013-12-31
000911	20	2014-12-31	712300				5.78039e+09	2014-12-31	A	0.734643	2014-12-31	-0.060877	0	2014-12-31
000911	18	2015-12-31	731900	1	43.8	2015-12	4.50706e+09	2015-12-31	A	0.708903	2015-12-31	0.009302	0	2015-12-31
000911	17	2016-12-31	828400	1	43.2	2016-12	5.68501e+09	2016-12-31	A	0.759495	2016-12-31	0.002869	0	2016-12-31
000912	12	2012-12-31	643400				9.19368e+09	2012-12-31	A	0.760189	2012-12-31	0.006233	0	2012-12-31
000912	12	2013-12-31	560900				1.27499e+10	2013-12-31	A	0.802219	2013-12-31	-0.029409	0	2013-12-31
000912	12	2014-12-31	482000				1.38079e+10	2014-12-31	A	0.907888	2014-12-31	-0.106661	0	2014-12-31
000912	13	2015-12-31	710700	1	43.8	2015-12	1.26434e+10	2015-12-31	A	0.910071	2015-12-31	-0.003574	0	2015-12-31
000912	12	2016-12-31	599500	1	43.2	2016-12	8.28648e+09	2016-12-31	A	0.984946	2016-12-31	-0.083234	0	2016-12-31
000913	18	2012-12-31	1701800				3.8439e+09	2012-12-31	A	0.411954	2012-12-31	-0.001236	0	2012-12-31
000913	18	2013-12-31	1415800				3.96576e+09	2013-12-31	A	0.445627	2013-12-31	5.4e-05	0	2013-12-31
000913	18	2014-12-31	1353900				4.10964e+09	2014-12-31	A	0.42321	2014-12-31	-0.060842	0	2014-12-31
000913	19	2015-12-31	1694000	1	43.8	2015-12	3.63426e+09	2015-12-31	A	0.407609	2015-12-31	-0.045124	0	2015-12-31
000913	17	2016-12-31	1729500	1	43.2	2016-12	3.42827e+09	2016-12-31	A	0.341601	2016-12-31	0.085362	0	2016-12-31
000915	22	2012-12-31	1246400				1.15956e+09	2012-12-31	A	0.29498	2012-12-31	0.166143	0	2012-12-31
000915	21	2013-12-31	1427700				1.34188e+09	2013-12-31	A	0.271167	2013-12-31	0.172899	0	2013-12-31
000915	21	2014-12-31	1542500				1.59174e+09	2014-12-31	A	0.241689	2014-12-31	0.197621	0	2014-12-31
000915	20	2015-12-31	1643000	1	43.8	2015-12	1.95467e+09	2015-12-31	A	0.192871	2015-12-31	0.125653	0	2015-12-31
000915	20	2016-12-31	1907900	1	43.2	2016-12	2.08091e+09	2016-12-31	A	0.214685	2016-12-31	0.141389	0	2016-12-31
000916	24	2012-12-31	1773300				4.08425e+09	2012-12-31	A	0.064685	2012-12-31	0.044443	0	2012-12-31
000916	25	2013-12-31	2151000				4.25161e+09	2013-12-31	A	0.058658	2013-12-31	0.056714	0	2013-12-31
000916	25	2014-12-31	2123900				4.66216e+09	2014-12-31	A	0.257292	2014-12-31	0.039335	0	2014-12-31
000916	25	2015-12-31	1727000	1	43.8	2015-12	6.26206e+09	2015-12-31	A	0.228994	2015-12-31	0.024463		2015-12-31
000916	24	2016-12-31	1506700	1	43.2	2016-12	6.22753e+09	2016-12-31	A	0.167627	2016-12-31	0.053129	0	2016-12-31
000917	20	2012-12-31	1904100				1.12279e+10	2012-12-31	A	0.679448	2012-12-31	0.048604	0	2012-12-31
000917	20	2013-12-31	1746800				1.33576e+10	2013-12-31	A	0.419599	2013-12-31	0.034049	0	2013-12-31
000917	20	2014-12-31	1710200				1.69414e+10	2014-12-31	A	0.359324	2014-12-31	0.024546	0	2014-12-31
000917	19	2015-12-31	2018200	1	43.8	2015-12	1.57735e+10	2015-12-31	A	0.432736	2015-12-31	0.023492	0	2015-12-31
000917	17	2016-12-31	1772300	1	43.2	2016-12	2.01526e+10	2016-12-31	A	0.473781	2016-12-31	0.021175	0	2016-12-31
000919	20	2012-12-31	1723600				2.95828e+09	2012-12-31	A	0.22918	2012-12-31	0.056038	0	2012-12-31
000919	20	2013-12-31	1917700				3.19888e+09	2013-12-31	A	0.220899	2013-12-31	0.057519	0	2013-12-31
000919	21	2014-12-31	2110600				3304398493	2014-12-31	A	0.240527	2014-12-31	0.067683	0	2014-12-31
000919	19	2015-12-31	2003400	1	43.8	2015-12	3.62222e+09	2015-12-31	A	0.240434	2015-12-31	0.068049	0	2015-12-31
000919	19	2016-12-31	1944000	1	43.2	2016-12	3.85026e+09	2016-12-31	A	0.208638	2016-12-31	0.057631	0	2016-12-31
000920	14	2012-12-31	1027000				1.86857e+09	2012-12-31	A	0.402343	2012-12-31	0.056458	0	2012-12-31
000920	15	2013-12-31	1114500				1.99508e+09	2013-12-31	A	0.456938	2013-12-31	0.049412	0	2013-12-31
000920	10	2014-12-31	1257300				2.47121e+09	2014-12-31	A	0.30574	2014-12-31	0.153596		2014-12-31
000920	11	2015-12-31	1194400	1	43.8	2015-12	1.5721e+09	2015-12-31	A	0.356741	2015-12-31	0.07246		2015-12-31
000920	12	2016-12-31	1825500	1	43.2	2016-12	1.67315e+09	2016-12-31	A	0.4953	2016-12-31	0.075445	0	2016-12-31
000921	18	2012-12-31	2794400				7.63544e+09	2012-12-31	A	0.796398	2012-12-31	0.079596	0	2012-12-31
000921	19	2013-12-31	3866400				9.20033e+09	2013-12-31	A	0.733939	2013-12-31	0.106073	0	2013-12-31
000921	16	2014-12-31	3377600				1.19647e+10	2014-12-31	A	0.702974	2014-12-31	0.053631	0	2014-12-31
000921	15	2015-12-31	3080500	1	43.8	2015-12	1.32668e+10	2015-12-31	A	0.686989	2015-12-31	0.03808	0	2015-12-31
000921	17	2016-12-31	6813200	1	43.2	2016-12	1.42928e+10	2016-12-31	A	0.720627	2016-12-31	0.05991	0	2016-12-31
000922	16	2012-12-31	1580000				3.47382e+08	2012-12-31	A	0.510343	2012-12-31	0.067523	1	2012-12-31
000922	16	2013-12-31	1532261				2.83256e+09	2013-12-31	A	0.50133	2013-12-31	0.00395	1	2013-12-31
000922	16	2014-12-31	1613000				2.78406e+09	2014-12-31	A	0.44218	2014-12-31	-0.009028	1	2014-12-31
000922	17	2015-12-31	991300	1	43.8	2015-12	3.79843e+09	2015-12-31	A	0.424114	2015-12-31	-0.076546	1	2015-12-31
000922	16	2016-12-31	1013600	1	43.2	2016-12	3.2476e+09	2016-12-31	A	0.489227	2016-12-31	-0.155582	0	2016-12-31
000923	16	2012-12-31	524400				1.28109e+09	2012-12-31	A	0.586741	2012-12-31	0.003736	0	2012-12-31
000923	15	2013-12-31	324000				1.44497e+09	2013-12-31	A	0.657874	2013-12-31	0.002685	0	2013-12-31
000923	15	2014-12-31	455500				1.52729e+09	2014-12-31	A	0.693266	2014-12-31	-0.049184	0	2014-12-31
000923	12	2015-12-31	748300	1	43.8	2015-12	1.4652e+09	2015-12-31	A	0.711657	2015-12-31	0.000478	0	2015-12-31
000923	13	2016-12-31	1298800	1	43.2	2016-12	1.4608e+09	2016-12-31	A	0.710503	2016-12-31	0.001484	0	2016-12-31
000925	20	2012-12-31	3100000				2.85381e+09	2012-12-31	A	0.655169	2012-12-31	0.011271	0	2012-12-31
000925	23	2013-12-31	2960000				3.07609e+09	2013-12-31	A	0.686386	2013-12-31	-0.048363	0	2013-12-31
000925	26	2014-12-31	3074000				3.07272e+09	2014-12-31	A	0.738767	2014-12-31	0.003543	0	2014-12-31
000925	26	2015-12-31	3658500	1	43.8	2015-12	3.55498e+09	2015-12-31	A	0.715811	2015-12-31	0.004002	0	2015-12-31
000925	23	2016-12-31	3645000	1	43.2	2016-12	4.30861e+09	2016-12-31	A	0.717116	2016-12-31	-0.033123	0	2016-12-31
000926	15	2012-12-31	1818900				2.19102e+10	2012-12-31	A	0.709026	2012-12-31	0.024036	0	2012-12-31
000926	16	2013-12-31	5230000				2.54975e+10	2013-12-31	A	0.671665	2013-12-31	0.025129	0	2013-12-31
000926	17	2014-12-31	5422400				2.7111e+10	2014-12-31	A	0.720614	2014-12-31	0.024818	0	2014-12-31
000926	15	2015-12-31	5300800	1	43.8	2015-12	2.87788e+10	2015-12-31	A	0.726055	2015-12-31	0.015525	0	2015-12-31
000926	15	2016-12-31	6647500	1	43.2	2016-12	3.93952e+10	2016-12-31	A	0.735414	2016-12-31	0.017663	0	2016-12-31
000927	20	2012-12-31	1990500				9.19414e+09	2012-12-31	A	0.588348	2012-12-31	0.004234	0	2012-12-31
000927	20	2013-12-31	1752800				8.99353e+09	2013-12-31	A	0.608099	2013-12-31	-0.05823	0	2013-12-31
000927	20	2014-12-31	1669200				8.19028e+09	2014-12-31	A	0.772247	2014-12-31	-0.243674	0	2014-12-31
000927	20	2015-12-31	1627700	1	43.8	2015-12	6.80368e+09	2015-12-31	A	0.734626	2015-12-31	0.003216	0	2015-12-31
000927	20	2016-12-31	1548800	1	43.2	2016-12	5.90392e+09	2016-12-31	A	0.633119	2016-12-31	0.03459	0	2016-12-31
000928	19	2012-12-31	167200				2.47614e+09	2012-12-31	A	0.672924	2012-12-31	-0.073476	1	2012-12-31
000928	19	2013-12-31	192900				2.44938e+09	2013-12-31	A	0.823536	2013-12-31	-0.188287	1	2013-12-31
000928	17	2014-12-31	736000				2.11292e+09	2014-12-31	A	0.774269	2014-12-31	0.015493	0	2014-12-31
000928	18	2015-12-31	2606200	1	43.8	2015-12	1.07088e+10	2015-12-31	A	0.785506	2015-12-31	0.035297	0	2015-12-31
000928	18	2016-12-31	3588500	1	43.2	2016-12	1.3445e+10	2016-12-31	A	0.687014	2016-12-31	0.037919	0	2016-12-31
000929	18	2012-12-31	960000				1.25752e+09	2012-12-31	A	0.302385	2012-12-31	0.032227	0	2012-12-31
000929	18	2013-12-31	960000				1.39204e+09	2013-12-31	A	0.293266	2013-12-31	0.032276	0	2013-12-31
000929	18	2014-12-31	996000				1.43914e+09	2014-12-31	A	0.277911	2014-12-31	0.069556	0	2014-12-31
000929	18	2015-12-31	1068000	1	43.8	2015-12	1.52767e+09	2015-12-31	A	0.259101	2015-12-31	0.04903	0	2015-12-31
000929	18	2016-12-31	1068000	1	43.2	2016-12	1.59323e+09	2016-12-31	A	0.241178	2016-12-31	-0.016836	0	2016-12-31
000930	24	2012-12-31	1239500				6.47736e+09	2012-12-31	A	0.552548	2012-12-31	0.029371	0	2012-12-31
000930	23	2013-12-31	1227200				6.85913e+09	2013-12-31	A	0.52781	2013-12-31	0.007704	0	2013-12-31
000930	22	2014-12-31	1469100				6.55139e+09	2014-12-31	A	0.547832	2014-12-31	0.004602	0	2014-12-31
000930	23	2015-12-31	1473300	1	43.8	2015-12	6.8642e+09	2015-12-31	A	0.721373	2015-12-31	-0.264677	0	2015-12-31
000930	22	2016-12-31	1905700	1	43.2	2016-12	5.64821e+09	2016-12-31	A	0.686142	2016-12-31	0.024515	0	2016-12-31
000931	15	2012-12-31	2329814				4.33262e+09	2012-12-31	A	0.802254	2012-12-31	0.00749		2012-12-31
000931	14	2013-12-31	2250000				4.19614e+09	2013-12-31	A	0.853781	2013-12-31	-0.048448		2013-12-31
000931	15	2014-12-31	1611600				4.34544e+09	2014-12-31	A	0.724722	2014-12-31	0.005447	1	2014-12-31
000931	15	2015-12-31	1619600	1	43.8	2015-12	2.51463e+09	2015-12-31	A	0.688667	2015-12-31	0.056036	1	2015-12-31
000931	18	2016-12-31	1780600	1	43.2	2016-12	2.75685e+09	2016-12-31	A	0.660986	2016-12-31	0.014309	1	2016-12-31
000932	24	2012-12-31	1685700				8.59692e+10	2012-12-31	A	0.821957	2012-12-31	-0.052762	1	2012-12-31
000932	24	2013-12-31	1866200				6.56382e+10	2013-12-31	A	0.817282	2013-12-31	0.002083	1	2013-12-31
000932	22	2014-12-31	1981700				7.07906e+10	2014-12-31	A	0.798889	2014-12-31	0.002005	1	2014-12-31
000932	22	2015-12-31	1651500	1	43.8	2015-12	7.3091e+10	2015-12-31	A	0.860471	2015-12-31	-0.052538	1	2015-12-31
000932	17	2016-12-31	1285200	1	43.2	2016-12	7.64989e+10	2016-12-31	A	0.86896	2016-12-31	-0.021889	0	2016-12-31
000933	20	2012-12-31	2740000				3.00772e+10	2012-12-31	A	0.744141	2012-12-31	0.003006	1	2012-12-31
000933	20	2013-12-31	2660000				3.9706e+10	2013-12-31	A	0.742234	2013-12-31	0.000426	1	2013-12-31
000933	20	2014-12-31	1494000				4.34135e+10	2014-12-31	A	0.796247	2014-12-31	-0.008065	0	2014-12-31
000933	20	2015-12-31	1014000	1	43.8	2015-12	5.11355e+10	2015-12-31	A	0.829324	2015-12-31	-0.036471	0	2015-12-31
000933	20	2016-12-31	2259000	1	43.2	2016-12	5.04375e+10	2016-12-31	A	0.852143	2016-12-31	-0.019796	0	2016-12-31
000935	17	2012-12-31	3750600				4.94292e+09	2012-12-31	A	0.317421	2012-12-31	0.014758	0	2012-12-31
000935	17	2013-12-31	4763300				4.89481e+09	2013-12-31	A	0.286761	2013-12-31	0.040954	0	2013-12-31
000935	18	2014-12-31	4263200				4.81765e+09	2014-12-31	A	0.277294	2014-12-31	0.035228	0	2014-12-31
000935	20	2015-12-31	5428800	1	43.8	2015-12	4.70726e+09	2015-12-31	A	0.400878	2015-12-31	-0.019381	0	2015-12-31
000935	16	2016-12-31	6005800	1	43.2	2016-12	5.45149e+09	2016-12-31	A	0.385493	2016-12-31	0.020017	0	2016-12-31
000936	14	2012-12-31	780000				3.01855e+09	2012-12-31	A	0.33256	2012-12-31	0.05261	0	2012-12-31
000936	14	2013-12-31	702000				2.97405e+09	2013-12-31	A	0.309651	2013-12-31	0.020344	0	2013-12-31
000936	14	2014-12-31	716100				2.85493e+09	2014-12-31	A	0.32066	2014-12-31	0.019124	0	2014-12-31
000936	14	2015-12-31	1993400	1	43.8	2015-12	3.47817e+09	2015-12-31	A	0.247215	2015-12-31	0.024452	0	2015-12-31
000936	14	2016-12-31	3066700	1	43.2	2016-12	3.89815e+09	2016-12-31	A	0.430175	2016-12-31	0.070013	0	2016-12-31
000937	35	2012-12-31	3057900				3.80532e+10	2012-12-31	A	0.545574	2012-12-31	0.057714	0	2012-12-31
000937	30	2013-12-31	3017900				4.01075e+10	2013-12-31	A	0.560152	2013-12-31	0.027308	0	2013-12-31
000937	30	2014-12-31	2123800				41101924491	2014-12-31	A	0.502378	2014-12-31	-0.003922	0	2014-12-31
000937	27	2015-12-31	1223200	1	43.8	2015-12	4.17235e+10	2015-12-31	A	0.509582	2015-12-31	0.007453	0	2015-12-31
000937	25	2016-12-31	1321100	1	43.2	2016-12	4.07081e+10	2016-12-31	A	0.538275	2016-12-31	0.003672	0	2016-12-31
000938	14	2012-12-31	1412400				2.1311e+09	2012-12-31	A	0.56232	2012-12-31	0.0331	0	2012-12-31
000938	14	2013-12-31	1430000				2.69173e+09	2013-12-31	A	0.597856	2013-12-31	0.043587	0	2013-12-31
000938	15	2014-12-31	1430000				3.22179e+09	2014-12-31	A	0.550677	2014-12-31	0.03688	0	2014-12-31
000938	14	2015-12-31	2090000	1	43.8	2015-12	4.66992e+09	2015-12-31	A	0.57221	2015-12-31	0.032235	0	2015-12-31
000938	13	2016-12-31	3855100	1	43.2	2016-12	6.28352e+09	2016-12-31	A	0.269895	2016-12-31	0.032167	0	2016-12-31
000939	16	2012-12-31	1271700				9.44001e+09	2012-12-31	A	0.735982	2012-12-31	0.006511	0	2012-12-31
000939	17	2013-12-31	1172139				1.1635e+10	2013-12-31	A	0.739482	2013-12-31	0.005372	0	2013-12-31
000939	22	2014-12-31	1116200				1.19562e+10	2014-12-31	A	0.762457	2014-12-31	0.014111	0	2014-12-31
000939	17	2015-12-31	1981800	1	43.8	2015-12	1.41809e+10	2015-12-31	A	0.762214	2015-12-31	0.005819	0	2015-12-31
000939	20	2016-12-31	3144600	1	43.2	2016-12	3.27419e+10	2016-12-31	A	0.696678	2016-12-31	0.001461	0	2016-12-31
000948	23	2012-12-31	1838600				2.18666e+09	2012-12-31	A	0.405813	2012-12-31	0.00278	0	2012-12-31
000948	23	2013-12-31	2025700				2191719132	2013-12-31	A	0.45188	2013-12-31	0.001671	0	2013-12-31
000948	23	2014-12-31	2064700				2.56727e+09	2014-12-31	A	0.456446	2014-12-31	0.003718	0	2014-12-31
000948	21	2015-12-31	3148200	1	43.8	2015-12	2.60624e+09	2015-12-31	A	0.450751	2015-12-31	0.007448	0	2015-12-31
000948	21	2016-12-31	3149400	1	43.2	2016-12	2.60762e+09	2016-12-31	A	0.44657	2016-12-31	0.008537	0	2016-12-31
000949	13	2012-12-31	689695				4.75672e+09	2012-12-31	A	0.615029	2012-12-31	-0.031613	1	2012-12-31
000949	15	2013-12-31	484800				4.42103e+09	2013-12-31	A	0.59784	2013-12-31	0.007039	0	2013-12-31
000949	15	2014-12-31	984900				4.30746e+09	2014-12-31	A	0.460909	2014-12-31	0.020266	0	2014-12-31
000949	15	2015-12-31	1110600	1	43.8	2015-12	4.46853e+09	2015-12-31	A	0.494523	2015-12-31	0.027762	0	2015-12-31
000949	15	2016-12-31	1020500	1	43.2	2016-12	4.97812e+09	2016-12-31	A	0.372869	2016-12-31	0.02016	0	2016-12-31
000950	23	2012-12-31	1019600				4.32523e+09	2012-12-31	A	0.530832	2012-12-31	0.023154	1	2012-12-31
000950	21	2013-12-31	800700				5.18329e+09	2013-12-31	A	0.627839	2013-12-31	0.000924	0	2013-12-31
000950	23	2014-12-31	763400				6.54974e+09	2014-12-31	A	0.696282	2014-12-31	-0.052793	0	2014-12-31
000950	21	2015-12-31	704700	1	43.8	2015-12	6.83093e+09	2015-12-31	A	0.718556	2015-12-31	-0.060285	0	2015-12-31
000950	20	2016-12-31	870600	1	43.2	2016-12	6.08683e+09	2016-12-31	A	0.808917	2016-12-31	-0.122033	0	2016-12-31
000951	24	2012-12-31	1039700				1.874e+10	2012-12-31	A	0.693209	2012-12-31	0.008464	0	2012-12-31
000951	25	2013-12-31	1200100				1.37465e+10	2013-12-31	A	0.700972	2013-12-31	0.032039	0	2013-12-31
000951	25	2014-12-31	1296500				1.57486e+10	2014-12-31	A	0.70553	2014-12-31	0.03439	0	2014-12-31
000951	25	2015-12-31	1472100	1	43.8	2015-12	1.66956e+10	2015-12-31	A	0.69709	2015-12-31	0.020506	0	2015-12-31
000951	24	2016-12-31	1204000	1	43.2	2016-12	1.69623e+10	2016-12-31	A	0.731982	2016-12-31	0.026489	0	2016-12-31
000952	21	2012-12-31	1740700				1.50666e+09	2012-12-31	A	0.511529	2012-12-31	-0.06655	0	2012-12-31
000952	20	2013-12-31	1588600				1.55597e+09	2013-12-31	A	0.526338	2013-12-31	-0.003194	1	2013-12-31
000952	17	2014-12-31	1642500				1.55183e+09	2014-12-31	A	0.680596	2014-12-31	-0.145085	0	2014-12-31
000952	17	2015-12-31	1432400	1	43.8	2015-12	1.58247e+09	2015-12-31	A	0.682942	2015-12-31	0.011363	0	2015-12-31
000952	17	2016-12-31	1486400	1	43.2	2016-12	1.62072e+09	2016-12-31	A	0.596556	2016-12-31	0.08894	1	2016-12-31
000953	15	2012-12-31	742800				1.64233e+09	2012-12-31	A	0.66984	2012-12-31	-0.007618	0	2012-12-31
000953	13	2013-12-31	683100				2.07244e+09	2013-12-31	A	0.752533	2013-12-31	0.013689	0	2013-12-31
000953	14	2014-12-31	704000				2.18832e+09	2014-12-31	A	0.849633	2014-12-31	0.011191	0	2014-12-31
000953	13	2015-12-31	613500	1	43.8	2015-12	1.5936e+09	2015-12-31	A	0.923224	2015-12-31	-0.075913	0	2015-12-31
000953	14	2016-12-31	738900	1	43.2	2016-12	1.40969e+09	2016-12-31	A	1.11347	2016-12-31	-0.180546	0	2016-12-31
000955	13	2012-12-31	527773				7.27289e+08	2012-12-31	A	0.30997	2012-12-31	0.000558	1	2012-12-31
000955	13	2013-12-31	645100				1.05968e+09	2013-12-31	A	0.331803	2013-12-31	-0.05319	1	2013-12-31
[truncated: 11,023 more rows]
